# Supplementary material for: Predicting involvement of polycomb repressive complex 2 in direct conversion of mouse fibroblasts into induced neural stem cells
Source: Stem Cell Res Ther. 2015 Mar 21;6(1):42. doi: 10.1186/s13287-015-0045-x (PMC4397673; doi:10.1186/s13287-015-0045-x)
Supplement: Additional file 2: Table S2. — Full list of DE genes in conversion of mouse fibroblasts into iNSCs. [file 13287_2015_45_MOESM2_ESM.xlsx]

## Sheet: Sheet1
Postn	-9.62542
Myl9	-9.36799
Thbs1	-9.23961
Serpine1	-8.29941
Col1a1	-7.97108
Serpinf1	-7.8667
Cpxm1	-7.84807
Thy1	-7.82099
Fgf7	-7.78513
Cnn1	-7.67066
Tagln	-7.65456
F3	-7.53357
Ptgis	-7.50962
Ms4a4d	-7.47772
Col1a2	-7.35073
Thbs1 /// X99384	-7.33697
LOC100862072 /// Loxl2	-7.33054
Il1rl1	-7.16165
Fam5c	-7.09993
C1qtnf3	-7.01903
Ankrd1	-6.96667
Lox	-6.91408
Abi3bp	-6.8525
Svep1	-6.82152
Ltbp2	-6.81789
Mfap5	-6.74159
Grem2	-6.70994
Dpt	-6.67688
Aspn	-6.66303
Srpx2	-6.64574
Bgn	-6.57026
6330406I15Rik	-6.57016
Adm	-6.55741
Ogn	-6.52888
Wisp1	-6.52824
Col5a1	-6.45532
Grem1	-6.43445
Gpr176	-6.39918
Tnc	-6.32883
Col11a1	-6.18912
Cxcl14	-6.14247
Il6	-6.06172
Nexn	-6.05956
Col3a1	-6.02973
Gpx3	-6.02552
Aebp1	-5.98945
Ppbp	-5.91693
Ifi205 /// Mnda	-5.91634
A730054J21Rik	-5.88488
Ctla2a /// Ctla2b	-5.86789
Tmem119	-5.8426
Olr1	-5.83046
Phldb2	-5.79009
Wisp2	-5.78539
Cxcl5	-5.77343
Slit3	-5.7385
Ifi204 /// Ifi205 /// Mnda /// Mndal	-5.73755
Mmp2	-5.64219
Acta1	-5.64049
Aoc3	-5.62858
Adamts5	-5.6089
Col5a2	-5.60437
Thbs2	-5.60052
Fibin	-5.59267
P4ha2	-5.58587
Bicc1	-5.57444
Ccdc80	-5.52808
Pla1a	-5.47536
Pon3	-5.45089
Avpr1a	-5.43004
Actg2	-5.41938
Dnm3os	-5.41286
Nov	-5.37476
Copz2	-5.36365
Hspb7	-5.32905
Mmp23	-5.32892
Pdgfrb	-5.31718
Crlf1	-5.30978
Ctla2a	-5.30725
Adam12	-5.30113
Kif26b	-5.30095
Kcne4	-5.22476
Ctsh	-5.17007
Fhl2	-5.16929
Pdlim2	-5.16588
AI256396	-5.1239
Prrx2	-5.11286
Sdpr	-5.10242
Ctsk	-5.0931
Mn1	-5.08476
Emilin2	-5.06399
Cdh11	-5.05674
Fam198b	-5.02764
Efemp1	-5.00054
Dpep1	-4.98038
9030425E11Rik	-4.96369
Adcy7	-4.95587
Rhoj	-4.93263
Lyz2	-4.92433
Xdh	-4.91652
Dkk3	-4.91111
Srpx	-4.90381
Tfpi2	-4.83749
Rcn3	-4.82338
Cyr61	-4.80824
Prl2c2 /// Prl2c3 /// Prl2c4	-4.80342
Islr	-4.80113
Pdgfra	-4.77618
Lyz1	-4.74866
Pde8b	-4.72566
P4ha3	-4.70514
Fmod	-4.69398
Nnmt	-4.69176
Ctgf	-4.69008
Pappa	-4.6861
Steap1	-4.67739
Fam114a1	-4.66835
Lum	-4.63616
Pygl	-4.63408
Lrrc15	-4.61262
Tmem86a	-4.59364
Loxl3	-4.58754
Itga8	-4.5843
Plscr2	-4.54965
Tll1	-4.54917
Cnn2	-4.53718
Gpr133	-4.53047
Tgfbr3	-4.52921
Kdelr3	-4.52424
Adamts1	-4.51593
Hmox1	-4.51411
A530047J11Rik	-4.50427
Dse	-4.50007
Ch25h	-4.49414
Csf1	-4.49284
Casp12	-4.49128
Lgals3bp	-4.4869
Cpeb1	-4.47902
Ctla2b	-4.46614
Filip1l	-4.46605
Tpm2	-4.46129
Pdlim4	-4.44867
Sod3	-4.44113
Cthrc1	-4.43256
Adh1	-4.43208
Cyp1b1	-4.42982
Cck	-4.42058
Adamts2	-4.42009
Acta2	-4.4135
Vdr	-4.40846
C1qtnf5 /// Mfrp	-4.39951
3110039M20Rik	-4.39875
Tgfb1i1	-4.39624
Loxl1	-4.38437
B3gnt9-ps	-4.38271
Ifi204	-4.37758
Lhx8	-4.37259
Csgalnact1	-4.36626
Emx2	-4.35352
Sec16b	-4.33805
Gm22	-4.32678
Car6	-4.31966
Prss23	-4.30267
Ampd3	-4.29404
Ifit2	-4.28536
Pdpn	-4.26504
Cxcl12	-4.25795
Gng11	-4.24575
Scg2	-4.24127
S1pr3	-4.23858
Slc1a6	-4.22044
Gzmd /// Gzme	-4.20482
1110006E14Rik	-4.19046
Rbms3	-4.17597
Casp4	-4.16313
Prg4	-4.15891
Steap2	-4.15644
Lsp1	-4.15213
Pla2g4a	-4.14487
Glipr2	-4.1426
Epb4.1l3	-4.13363
Serpinb9	-4.13102
Errfi1	-4.12919
Tbc1d2b	-4.11937
Lbh	-4.11169
Vcam1	-4.11103
Mndal	-4.10272
Col6a3	-4.10171
Gpx8	-4.09667
Dram1	-4.08731
Procr	-4.08455
Gal3st4 /// Gpc2	-4.05508
Ptgs2	-4.04651
Rassf5	-4.04636
Rian	-4.02688
Fam129a	-4.0252
Foxg1	-4.01104
Olfml2b	-3.99744
1110046J04Rik	-3.99314
Igf1	-3.99198
Fgf2	-3.99089
Lgi2	-3.96357
Hsd3b2 /// Hsd3b3 /// Hsd3b6	-3.95121
Twist2	-3.94606
Anxa3	-3.93549
Lpar1	-3.92574
Dkk2	-3.90957
Igfbp7	-3.89448
Plau	-3.89131
Cav1	-3.85738
Mylk	-3.85206
Rerg	-3.84282
Fcgrt	-3.82251
Vasn	-3.81991
Timp3	-3.81248
Zfp9	-3.8114
Lama2	-3.80479
Reck	-3.79521
Fmn1	-3.7925
Hhipl1	-3.78349
Flnc	-3.78004
Cilp	-3.77755
Msrb3	-3.77515
Acvrl1	-3.76983
Gjb2	-3.76084
Shox2	-3.75751
Has2	-3.7563
Oaf	-3.74963
A730020M07Rik	-3.74946
Osr1	-3.74139
Smad6	-3.73034
Fam26e	-3.72795
Pamr1	-3.71996
Col4a2	-3.70136
Tnfrsf22 /// Tnfrsf23	-3.69886
Clca1 /// Clca2	-3.69731
Fads3	-3.69189
Mfap4	-3.68312
Gm2115	-3.67664
P4ha1	-3.67169
Fam115c	-3.66584
Ifit3	-3.66468
Rftn1	-3.66329
Gfra1	-3.66119
Sec24d	-3.65863
Ctss	-3.65555
Ptx3	-3.62584
Creb3l1	-3.62308
Apobr	-3.62077
Meg3	-3.61813
Col12a1	-3.61777
Gm10567	-3.61306
Styk1	-3.60297
Nfil3	-3.58695
Ifit1	-3.58623
Serpinb6b	-3.58254
Slc2a13	-3.58101
Maob	-3.5743
Fstl3	-3.57422
Siglecg	-3.57415
Dact1	-3.57361
Col8a1	-3.56656
Cyp4v3	-3.56137
Galntl4	-3.5525
Cd248	-3.5404
Mmp19	-3.52999
Tgfb3	-3.51593
Ifi27l1	-3.51361
Cxx1c	-3.50377
Usp18	-3.50366
Arhgdib	-3.49596
Col4a5	-3.4932
Col6a2	-3.49129
Serpinb9b	-3.48558
Atp8b1	-3.48428
Ifi47	-3.47665
Sphk1	-3.47637
Sytl2	-3.47378
Slc2a10	-3.46852
Figf	-3.46452
Ccl8 /// LOC100503254	-3.45538
1500015O10Rik	-3.45176
Prkd1	-3.44958
Npr3	-3.43652
Ptgir	-3.43213
Ptplad2	-3.42839
Fbn1	-3.42664
Mrc2	-3.4257
Agtr1a	-3.41451
Slfn5	-3.40633
Snai2	-3.39648
Plac8	-3.38914
Basp1	-3.38826
BC028528	-3.38701
Ppap2b	-3.38493
Havcr2	-3.37983
Mxra8	-3.37905
H6pd	-3.36543
Gabrb1	-3.36154
Egr2	-3.34991
Pth1r	-3.34964
Mmp14	-3.3444
Crispld2	-3.34007
Prkg1	-3.33721
Cygb	-3.3345
Angpt4	-3.32752
Trim30a	-3.32748
Pmepa1	-3.32253
Gpnmb	-3.3196
Matn2	-3.31318
Ptgs1	-3.31308
Ebf1	-3.30903
Ppp1r3b	-3.30342
Timp2	-3.30229
Rgs16	-3.29407
Lpl	-3.27903
Grb14	-3.27217
Mmp3	-3.27206
Fgl2	-3.26761
Tnfrsf23	-3.26135
Gpx7	-3.25919
Ghr	-3.25163
Rgs10	-3.24347
Pdk4	-3.24188
Il1rl2	-3.24138
Casp1	-3.23828
Fbln5	-3.23705
Smoc2	-3.22136
Gzme	-3.21435
Irgm1	-3.21261
Hp	-3.21252
Mrvi1	-3.21142
Fst	-3.20705
Lrrn4cl	-3.20705
Ppapdc1b	-3.20466
Scara3	-3.19642
Ccl9	-3.19169
Tnmd	-3.18157
Jdp2	-3.17796
Fzd2	-3.17628
Slc16a12	-3.17061
Leprel2	-3.16899
Egfl6	-3.16617
Il33	-3.16011
Actn1	-3.14048
Aldh1l2	-3.12935
Slc14a1	-3.12639
Maf	-3.12077
Rnase4	-3.11953
Cd53	-3.11843
Atf5	-3.11693
Angptl2	-3.11682
Vcl	-3.11151
Rnf150	-3.11028
Synpo	-3.10596
Gstm2	-3.10423
Dmrt2	-3.10188
Ikbip /// LOC100862563	-3.09685
Ier5l	-3.09156
Mum1l1	-3.08512
Cyba	-3.07663
Six1	-3.07239
Sorcs2	-3.06852
Kcnk2	-3.06781
Dusp1	-3.06005
Adora2b	-3.03902
Colec12	-3.02245
Hist1h3b /// Hist1h3c /// Hist1h3d /// Hist1h3e /// Hist1h3f /// Hist2h3b /// Hist2h3c1 /// Hist2h3c2	-3.02091
Nucb2	-3.02035
Rnd1	-3.01722
Hmga2-ps1	-3.01451
Cpa6	-3.00916
Dlc1	-3.00543
Inhba	-3.005
Itgbl1	-3.00226
H2-DMb1 /// H2-DMb2	-2.99575
Hfe	-2.99274
Selm	-2.98513
Gng8	-2.98499
Wnt16	-2.98142
Apbb2	-2.98138
Gnb4	-2.97587
Bnc1	-2.97477
Pdgfd	-2.97062
Gpr39	-2.96494
Apol9a /// Apol9b	-2.9614
Plekho1	-2.96109
Ppp1r3c	-2.96062
Hexa	-2.95728
E130203B14Rik	-2.95634
St5	-2.95326
Lrrc8a /// Phyhd1	-2.94497
Obfc2a	-2.94076
Trpv2	-2.93887
Lclat1	-2.93874
E330013P04Rik	-2.93627
F2r	-2.92973
Ecm1	-2.92716
1700009N14Rik	-2.92322
Shisa4	-2.92187
Aldh1a7	-2.91846
Lrrk2	-2.9132
9030418K01Rik	-2.91315
Rras2	-2.90719
Tlcd2	-2.89933
6230424C14Rik	-2.89757
Nuak1	-2.89429
Wipi1	-2.89326
Zyx	-2.89313
Nid1	-2.89242
Srprb /// Trf	-2.8906
Ereg	-2.88589
Lhfpl2	-2.88433
Rassf8	-2.88245
1110067D22Rik	-2.88208
Serpinb6a	-2.88111
Mr1	-2.88029
Pcdh19	-2.8796
Gm15698	-2.8752
Ccl6	-2.87269
Wnt5a	-2.869
Cacna1g	-2.86522
Chst12	-2.85601
Adamts12	-2.85162
Mxra7	-2.8508
Mirg	-2.84906
Nox4	-2.84697
Pbxip1	-2.84372
Layn	-2.83837
Amotl2	-2.82978
Akr1b8	-2.82975
Slfn10-ps	-2.82891
5730409E04Rik	-2.82239
Emilin1	-2.82038
Slc24a3	-2.81736
Il11	-2.81257
Gm11428 /// LOC100504934	-2.81206
Lmod1	-2.81009
Itga1	-2.80199
Foxc2	-2.80138
Ugdh	-2.80043
Heph	-2.79865
Mlkl	-2.79737
Thbd	-2.79174
Ccl7	-2.786
Sfrp1	-2.78257
Plekha2	-2.78071
Lhfp	-2.77441
Bdnf	-2.77347
Man2a1	-2.77301
Prelp	-2.76916
Gpr124	-2.76916
Unc5b	-2.76801
Rab34	-2.76464
Ccl2	-2.76399
9930013L23Rik	-2.76356
Slc16a3	-2.76041
Myo7a	-2.75689
Gm9706 /// Isg15	-2.74605
Col16a1	-2.7373
Papss2	-2.7353
Ptges	-2.73171
Gpr153	-2.73077
Pea15a	-2.7257
AI464196	-2.71507
Rhoc	-2.71027
Csf1r	-2.70985
Tacc1	-2.70859
Bmper	-2.70714
Ptprn	-2.70713
Zfp449	-2.6962
Lgr5	-2.69551
Cald1	-2.69518
Pmp22	-2.69285
Zcchc24	-2.6912
Col4a1	-2.69025
Cd276	-2.69006
Prnp	-2.68786
Emx2os	-2.68407
Bnip3	-2.68
Tnfrsf11b	-2.67475
Cela1	-2.67332
Fkbp10	-2.66888
Csrp1	-2.66246
Cxcl3	-2.66148
Atxn1	-2.65784
Htra1	-2.65715
Myom1	-2.65124
Nenf	-2.64614
Tgfbi	-2.64542
Nipal1	-2.64531
Fbln2	-2.64437
Snai1	-2.64243
Pla2g15	-2.63915
Car13	-2.63914
Hoxc10	-2.63816
5330426P16Rik	-2.63035
Cmtm3	-2.62355
Fat4	-2.6225
Mmp13	-2.62171
Gpc4	-2.62006
Hspb6	-2.6192
Sema3a	-2.61733
5830408B19Rik	-2.61493
Adamts4	-2.61167
Myo1c	-2.61051
Il4ra	-2.6031
Myh11	-2.5944
C2	-2.58966
Chac1	-2.58552
Rhob	-2.5849
Ndufa4l2	-2.58335
Tspan4	-2.57684
Galnt13	-2.57643
Ppp1r3d	-2.57614
Stbd1	-2.57549
Micall2	-2.57431
C430002N11Rik	-2.57198
Gxylt2	-2.57125
Gdf10	-2.56573
Fam20a	-2.56459
2810433D01Rik	-2.56309
Ddah1	-2.55413
Ppap2a	-2.55224
Ggcx	-2.55101
Col7a1	-2.54908
4833427G06Rik	-2.54052
Camk2n2	-2.53919
Vldlr	-2.53567
Flt1	-2.53474
Prrg3	-2.52741
2210403K04Rik	-2.52183
Arhgap24	-2.5143
Trib3	-2.51026
Dap	-2.50901
Trim30d	-2.5029
Tpm1	-2.49765
Cd302	-2.49627
C230081A13Rik	-2.49591
Fam176b	-2.49588
Col8a2	-2.49175
Emb	-2.48733
Mcfd2	-2.48534
Fez2	-2.47818
Tfec	-2.46425
Timp1	-2.46186
Fam124a	-2.4604
Ifi27l2b	-2.45386
Clca1	-2.45203
Akap2	-2.45164
Irx1	-2.4516
Vgll3	-2.44625
Prrx1	-2.44485
Sgcb	-2.44435
Fam149a	-2.44424
Fam132a	-2.43858
Igfbp6	-2.43703
Ngf	-2.4346
Ctsb	-2.4341
Lgmn	-2.43145
Arf2	-2.42762
Gpc1	-2.42714
Atl1	-2.42608
Isg20	-2.42471
C920025E04Rik /// H2-T23	-2.42114
Pgr	-2.41927
Mdfic	-2.41839
5033430I15Rik	-2.41372
Ica1l	-2.41189
Zfp503	-2.40945
Gm4070 /// Gvin1	-2.40768
Cercam	-2.40745
Fxyd5	-2.40651
Gm4961	-2.40559
C1qtnf2	-2.40411
Il1r1	-2.40282
Ddit3	-2.40115
Gas1	-2.40096
Pkdcc	-2.40064
C230029M16	-2.39792
Sh3bgrl3	-2.39688
Dynlt3	-2.39429
St3gal2	-2.39401
Fzd1	-2.39253
Gsto2	-2.39002
1190002H23Rik	-2.3888
Clec2d	-2.38516
Acpl2	-2.38126
Ccbe1	-2.3785
Vnn1	-2.37748
Ifih1	-2.37691
A530020G20Rik	-2.37603
Lims2	-2.37246
Glrx	-2.37068
Tifa	-2.36748
Plcd1	-2.36522
Nipa1	-2.36281
Plekhf1	-2.36103
Dnaja4	-2.36005
Cebpb	-2.356
Gns	-2.35529
Cdr2	-2.34851
Hs6st2	-2.34832
Crlf2	-2.34764
Parp3	-2.34695
Fabp4	-2.3412
Pld3	-2.33872
Adamtsl5	-2.33003
Fam176a	-2.32824
Sncg	-2.32824
BC065403	-2.32808
Tnfrsf12a	-2.32219
Syde1	-2.32162
Iigp1	-2.31461
Tap2	-2.31453
Parp8	-2.31436
Fndc3b	-2.30785
Slc43a3	-2.30705
Lgals3	-2.30483
Eml1	-2.30417
Tnfaip2	-2.2982
Inhbb	-2.29696
E130311K13Rik	-2.29557
Enpp5	-2.29462
Cnrip1	-2.29374
Pdlim5	-2.28864
Gp49a /// Lilrb4	-2.28659
Sulf1	-2.28145
Spsb1	-2.28145
Evi2a	-2.27882
Frmd6	-2.27818
Reg1	-2.27733
3110027N22Rik	-2.27727
Slc41a2	-2.27483
Ggt5	-2.27115
Saa3	-2.27026
BC029722	-2.27004
Ttc28	-2.26956
Tcn2	-2.26784
Npr2	-2.25949
Pde7b	-2.25893
Unc45b	-2.25816
Cyp2d22	-2.25137
Rasl11b	-2.25122
5430404G13Rik	-2.24845
Megf10	-2.24555
Nhlrc3	-2.24103
Tnfaip6	-2.23837
Metrnl	-2.23763
Ifngr2	-2.23544
Hgf	-2.23294
Car5b	-2.23206
Vegfa	-2.23194
Tpm4	-2.23143
Samd4	-2.23114
Gadd45g	-2.2291
Nudt6	-2.22896
Fgf10	-2.22525
Smad7	-2.2227
Vamp5	-2.22138
Trim30a /// Trim30d	-2.22021
Hs3st1	-2.21882
Htra4	-2.21602
Slit2	-2.21304
Efemp2	-2.21058
Gyg	-2.20917
Tcfl5	-2.20675
Kcnj15	-2.20625
Bmpr1b	-2.20099
Pbp2	-2.19651
Adam9	-2.19605
Snta1	-2.19325
Mtap6	-2.19268
Glis3	-2.19244
Adamts15	-2.18778
B4galt1	-2.18713
Ptgfr	-2.18655
Lrrc27	-2.18605
Sh3d19	-2.18254
Cap2	-2.17867
Lipo1	-2.1775
Mmp12	-2.17743
Lipa	-2.17623
Tceal1	-2.17497
Chst14	-2.17459
Sardh	-2.17409
Adam19	-2.17329
Fkbp9	-2.16946
Scpep1	-2.16867
Rasa3	-2.16863
Wls	-2.16622
Nrp1	-2.16611
4933412E12Rik	-2.16536
St3gal1	-2.16459
Ttc39b	-2.16353
Cyp7b1	-2.16182
Nedd9	-2.16131
Camk1	-2.15979
Spp1	-2.15883
Cyp2f2	-2.1567
Rgl1	-2.15609
Rspo3	-2.15601
Hbegf	-2.14853
Gm12824	-2.1456
Hist2h2aa1 /// Hist2h2aa2	-2.14312
P2ry6	-2.14312
Hist1h1c	-2.14229
Nrn1	-2.1393
Ero1l	-2.13753
Sgce	-2.12463
Arsa	-2.12462
Kctd10	-2.12182
Pdgfc	-2.12042
Mcpt8	-2.1202
Ppm1h	-2.1199
Sirpa	-2.1182
Igfbp4	-2.11688
Lpin3	-2.1145
C030034E14Rik	-2.11426
Crct1	-2.1142
Col24a1	-2.11173
Spon2	-2.11028
Blvrb	-2.10967
Gbp10 /// Gbp6	-2.1091
Bbs5	-2.10569
Arsj	-2.10077
Cntln	-2.09954
Serpina3g	-2.09564
Plat	-2.09436
Sema7a	-2.0925
1700086L19Rik	-2.08952
Irgm2	-2.08848
Lgals9	-2.08844
Gpr137b-ps	-2.08839
1190007F08Rik	-2.08771
Ahcyl1	-2.08699
LOC100047518 /// Tax1bp3	-2.08539
Serpinh1	-2.08436
Gpr35	-2.08312
Mfge8	-2.082
Frzb	-2.0804
Mrgprf	-2.07845
1200015M12Rik /// A130040M12Rik	-2.07741
Gpr137b	-2.07734
Vgf	-2.07677
2010300F17Rik	-2.07658
Cyp2r1	-2.0749
Magee1	-2.07359
Pkd2	-2.07144
Nkd2	-2.07121
Snx7	-2.06883
Myo1h	-2.06786
Slc44a2	-2.0678
Anxa5	-2.06719
Ndrg4	-2.06557
Bmp1	-2.05935
Sparc	-2.05866
1200003I10Rik /// 1200015M12Rik /// A130040M12Rik	-2.05812
Hist1h2bc /// Hist1h2be /// Hist1h2bf /// Hist1h2bg /// Hist1h2bj /// Hist1h2bl /// Hist1h2bm /// Hist1h2bn /// Hist1h2bp /// Hist1h2bq /// Hist1h2br	-2.05744
U90926	-2.05596
Igf2bp3	-2.05405
A130040M12Rik	-2.0539
Mob3a	-2.0535
Fam82a1	-2.0532
Ret	-2.05299
Col14a1	-2.05203
Il1rn	-2.04942
Rcn1	-2.04395
Trim66	-2.04244
BB319198	-2.03939
Chodl	-2.03939
1700029I01Rik /// Gm13139 /// Gm13248	-2.03919
Sertad4	-2.03454
Pofut2	-2.03327
Fam164a	-2.03273
Ntn4	-2.02627
Nacad	-2.02485
Dbn1	-2.02441
Dhrs3	-2.02208
Armcx3	-2.02057
Cacna1c	-2.01957
Rab33b	-2.01867
Il1r2	-2.01825
Rgs3	-2.01752
0610007N19Rik	-2.01589
Mgarp	-2.01564
Ecscr	-2.0131
Fosl2	-2.0109
Camk2g	-2.01088
Cda	-2.01049
Fbxo17	-2.01011
Ropn1l	-2.01002
Col6a1	-2.0062
Tcta	-2.00289
Maff	-2.00285
Tram1l1	-2.00202
Thnsl2	-2.00087
Acot2	-1.99862
Ccdc122	-1.99629
Esyt2	-1.99559
Ctbs	-1.9931
Gm17396	-1.9928
Sgpl1	-1.99224
Snx9	-1.99122
Fhl1	-1.99023
Trnp1	-1.98998
Aldh1a1	-1.98913
Cpeb2	-1.98764
Gm19719	-1.98511
Pdgfrl	-1.98402
Gm15867	-1.98366
Trp53inp2	-1.98326
Tmeff1	-1.98118
Itgb5	-1.9807
Itprip	-1.98054
Antxr2	-1.97769
Sema3d	-1.97525
Mylip	-1.97253
Il6st	-1.97111
Parm1	-1.97093
Gm13271 /// Gm13272 /// Gm13275 /// Gm13276 /// Gm13277 /// Gm13278 /// Gm13279 /// Gm13283 /// Gm13285 /// Gm13286 /// Gm13287 /// Gm13288 /// Gm13289 /// Gm13290 /// Ifnz	-1.97034
Dnmt3l	-1.96991
Rhbdd1	-1.96949
Thsd7a	-1.96878
Neurl2	-1.96617
Osbpl5	-1.95971
Ism1	-1.95957
Tmem150a	-1.95822
Lrrc8c	-1.95768
Ficd	-1.95741
B2m	-1.9548
Gjb5	-1.95421
Pcdhb17	-1.95234
G530011O06Rik	-1.95038
Slpi	-1.94838
Gpr149	-1.94836
Ckap4	-1.94616
Cdkn2b	-1.94558
BC022687	-1.94444
Gas6	-1.94397
Tekt2	-1.93986
Chsy3	-1.93844
Zdhhc2	-1.93825
Ehhadh	-1.93732
Pde8a	-1.9334
Jak1	-1.93276
Litaf	-1.92847
Best1	-1.92721
Arsg	-1.92699
Tes	-1.92423
Srxn1	-1.92339
Gulp1	-1.92296
Ifi27l2a	-1.92259
Gba	-1.9209
Pla2r1	-1.92081
6230427J02Rik	-1.92078
Folh1	-1.91824
Clcf1	-1.91436
Fxyd1	-1.91377
Snx30	-1.91352
Gpr137b /// Gpr137b-ps	-1.91213
Leprot	-1.91172
Rbms1	-1.91158
Fblim1	-1.90601
Reep5	-1.90378
Pitx2	-1.90313
Slfn8	-1.90253
AI607873	-1.89803
Rtn2	-1.89757
Il3ra	-1.89679
Snhg11	-1.89648
Aff3	-1.89503
Fam109b	-1.89435
Spaca1	-1.8885
Prkca	-1.88845
Slc39a13	-1.88545
Disp1	-1.88489
Creg1	-1.88426
S100a4	-1.88356
A430107O13Rik	-1.88188
Sdsl	-1.87865
LOC100047518 /// Rpl13 /// Tax1bp3	-1.8782
Wdr81	-1.87741
Asah2	-1.87304
Prdx5	-1.87116
Cobll1	-1.87113
Arl5a	-1.87007
Rab32	-1.86866
Oasl2	-1.868
Zbtb4	-1.86427
Zfp37	-1.86408
Parva	-1.86401
Adam33	-1.86309
Csrp2	-1.86219
Arhgap6	-1.86061
Ankrd50	-1.85937
Cndp2	-1.85872
BC100451	-1.85712
Sh3bp5	-1.857
Tmem140	-1.85665
Slc41a3	-1.85577
Ebf2	-1.84987
Hif1a	-1.84777
Dnm1	-1.84648
Maged2	-1.84592
Axl	-1.84583
Fam69a	-1.84124
Grk5	-1.84061
Stx2	-1.84018
Anpep	-1.83859
Farp1	-1.83842
Rrad	-1.8367
Ripk3	-1.83633
Pcdhb22	-1.83528
Irak2	-1.83475
Id3	-1.83229
Ccdc102a	-1.83174
Tmem106a	-1.83158
Chid1	-1.83062
Cmya5	-1.83043
Mrgpre	-1.83014
Plin2	-1.82761
Inpp5a	-1.82642
C1ql3	-1.82569
Gm13305 /// Gm2002 /// Il11ra1 /// Il11ra2 /// LOC100861969	-1.82517
Pcdh18	-1.82385
Serpinb1b	-1.82108
Coq10b	-1.82092
Rftn2	-1.81967
Zfp52	-1.81806
Mustn1	-1.81679
Cd38	-1.81499
Capg	-1.8147
Stard13	-1.81454
Smpdl3a	-1.81408
Pold4	-1.8139
Abcc3	-1.81184
Dnajb9	-1.80999
Mmp11	-1.80631
Rras	-1.80473
Gdnf	-1.80266
Tnfrsf22	-1.80235
Cdh2	-1.8022
Gfpt2	-1.79908
B4galt7	-1.79761
Rarres2	-1.79581
Il15ra	-1.79479
Klhl30	-1.79454
Tac1	-1.79443
Dcn	-1.79391
Mtap1a	-1.79183
Rhoq	-1.79113
3300002P09Rik	-1.79083
Bmp8a	-1.78896
Pcolce	-1.78688
Mark1	-1.7858
Fam101b	-1.78572
4930558N01Rik	-1.78323
Aldh1l1	-1.78234
Kcnab1	-1.78222
Ncam1	-1.7809
Ccdc8	-1.77933
Osmr	-1.7765
Ephb3	-1.77591
St3gal5	-1.77558
Galnt10	-1.77414
Lepre1	-1.77395
Ptprm	-1.77374
Nab2	-1.7727
Tram2	-1.77241
D18Ertd653e	-1.77236
Lrp2	-1.77209
Olfml3	-1.77175
Edn1	-1.76889
Isoc2b	-1.76552
Gzmd	-1.76549
Ccl11	-1.76508
Jph2	-1.76469
Trim3	-1.76357
Pde10a	-1.76317
Cdon	-1.76267
Atg10	-1.76239
Bdh2	-1.76186
Ankrd42	-1.76052
Hyal1 /// Nat6	-1.75942
Dtnbp1	-1.75901
Man1a	-1.7582
Gabarapl1	-1.75639
Sec23a	-1.75563
Dnajb3	-1.75209
Enpep	-1.75209
Plxnd1	-1.75205
Sepn1	-1.75178
Galnt2	-1.75114
Hist1h2bc /// Hist1h2be /// Hist1h2bg	-1.75103
LOC100653389	-1.7478
Sumf1	-1.74683
Fam19a2	-1.74358
Hspa12a	-1.74301
Masp1	-1.74206
Lefty1	-1.74147
Star	-1.74093
Tmem37	-1.74082
4632428N05Rik	-1.73972
AI606473	-1.73938
Nek6	-1.73734
Ltbr	-1.73718
Rora	-1.73707
Xkr8	-1.73687
Naglu	-1.73644
Hoxb9	-1.73586
Tmem181a /// Tmem181b-ps /// Tmem181c-ps	-1.73541
Kctd11	-1.7307
Itgb1	-1.72992
Tspan11	-1.72992
Agl	-1.72563
Asap3	-1.7223
Chst11	-1.72125
Tspan2	-1.72099
Ccdc68	-1.71961
Scarf2	-1.71911
Calhm2	-1.71861
Pi15	-1.7182
Galm	-1.71718
Lrp1	-1.717
Arhgap29	-1.71679
BC013529	-1.71648
Vmp1	-1.71622
Ypel5	-1.71289
Galntl1	-1.70837
Tsc22d2	-1.70779
Ugcg	-1.70723
Fert2	-1.70541
Pvrl2	-1.70322
Nfkbiz	-1.70248
Naalad2	-1.70229
A630023A22Rik	-1.69858
Glrb	-1.69827
Smtn	-1.69775
Renbp	-1.69565
Epb4.1l1	-1.69532
Palld	-1.69397
Hoxc13	-1.69302
Pde1a	-1.69066
Slc16a2	-1.69037
Tm4sf1	-1.68977
Kazald1	-1.68916
Serinc3	-1.6887
Cmah	-1.68709
1700112E06Rik	-1.68469
Zbtb38	-1.68255
Epha1	-1.68213
D930003E18Rik	-1.68131
P2rx5	-1.67812
Lamb1	-1.67616
Mfsd9	-1.67527
D930026N18Rik	-1.67032
Mgp	-1.67016
Dnajc25	-1.6697
Yipf5	-1.66899
Dhtkd1	-1.66837
Mfap2	-1.66793
Map4k5	-1.66758
H2-T10 /// H2-T22 /// H2-T9	-1.66665
Klhl5	-1.66534
Sec22b	-1.66258
Glt28d2	-1.66233
Ldb2	-1.66123
Lpp	-1.66007
Ehd2	-1.65804
Atp8b4	-1.65784
Tlr4	-1.65575
Manea	-1.65496
Fam151b	-1.65484
Stard8	-1.65428
Fzd8	-1.65267
Surf4	-1.65257
Wfs1	-1.6523
Crim1	-1.65141
Sepx1	-1.64869
Higd1a	-1.64818
Hoxc8	-1.6465
Pcdha1 /// Pcdha10 /// Pcdha11 /// Pcdha12 /// Pcdha2 /// Pcdha3 /// Pcdha4 /// Pcdha5 /// Pcdha6 /// Pcdha7 /// Pcdha8 /// Pcdha9 /// Pcdhac1 /// Pcdhac2	-1.64637
Plod3	-1.64443
Adc	-1.64422
Pcdhb3	-1.64389
Clec7a	-1.64373
Sema3c	-1.6431
Antxr1	-1.64177
P4hb	-1.64084
Prkar2b	-1.64016
Klf6	-1.63701
Trim12c /// Trim5	-1.63455
Ptgr1	-1.63347
Ptger4	-1.63276
1200009I06Rik	-1.63265
Rtp4	-1.63122
Cstb	-1.63105
Katnal1	-1.63034
Tns1	-1.62712
Apol7a	-1.62694
Dnase1l1	-1.62623
Efhc1	-1.62588
Raet1a /// Raet1b /// Raet1c /// Raet1d /// Raet1e	-1.62517
Itm2a	-1.62353
Tnnc1	-1.61906
Itpripl2	-1.61811
Dusp3	-1.61709
Atl3	-1.61561
Syt17	-1.61488
Ier3	-1.61459
Ugp2	-1.61383
Arhgap20	-1.61303
Ttc12	-1.61191
Ldb3	-1.61033
B230114P17Rik	-1.6098
Map1lc3a	-1.60953
Pdia5	-1.60899
Rhod	-1.60695
1700047I17Rik2 /// Fam177a /// LOC100503822	-1.60574
Nbl1	-1.60558
Acvr2a	-1.60545
Tle2	-1.6029
Ier5	-1.60227
Nicn1	-1.59804
Rbm47	-1.597
Klf2	-1.59675
Rab23	-1.59628
Prr5	-1.5955
Nudt18	-1.59475
Adamtsl3	-1.59317
Hsd11b1	-1.59317
Has1	-1.59234
Slco2a1	-1.59105
Pparg	-1.59022
Pstpip1	-1.58954
Prr16	-1.58949
Fam63b	-1.58906
Sash1	-1.58729
C730026J16 /// Zbtb38	-1.58715
Crtap	-1.58592
Fmo2	-1.58411
Stoml1	-1.58306
Inf2	-1.5827
Arhgdig	-1.58215
Specc1	-1.58118
Lamp2	-1.58086
Etaa1	1.58045
Ilf2	1.58058
Kif23	1.58077
Crybg3	1.58082
Alyref /// Alyref2	1.58481
Brwd3 /// Gm10452	1.58576
Vax2os2	1.58624
Ruvbl2	1.58641
Psmc3ip	1.58834
D19Ertd409e	1.58845
Snrnp40	1.58861
Naa38	1.58882
B930098A02Rik /// Chic2	1.58888
Gm15210 /// Impdh2	1.58932
Rassf7	1.59107
LOC545261	1.59132
Prmt5	1.59149
Zfand1	1.59158
A130001G05Rik	1.59259
Zfp217	1.59367
B430316J06Rik	1.5955
Rfc1	1.59552
Mex3a	1.5961
0610010B08Rik /// Gm14308 /// Gm14430 /// Gm14434 /// Gm2007 /// Gm4724	1.59715
Cdt1	1.5975
Fbl /// LOC100044829	1.59828
G2e3	1.59856
Zmat4	1.5996
Cenpq	1.60028
Fmnl2	1.60081
Suv39h2	1.60103
Tmc6	1.60211
Bend5	1.6029
H3f3b	1.60511
Naa16	1.60526
Rbmxl1	1.60533
Polr1e	1.60536
AI426330	1.60577
Rorc	1.60577
LOC100040377	1.60634
Tex21	1.60745
Cdca2	1.60942
Rbp1	1.61192
Usp10	1.61197
Yod1	1.61215
Jag1	1.61255
Cbs	1.61309
5830418K08Rik	1.61452
Lrrc26	1.61453
Tmem130	1.6158
Cdk6	1.61792
Nop58	1.61816
Mapk13	1.61859
Sirt1	1.62086
Mgat4c	1.62105
2410016O06Rik	1.62109
Phf16	1.62137
Ctnnd2	1.62241
Scrib	1.62314
Slco4a1	1.62367
Blm	1.62714
Pus7	1.63052
Naf1	1.63594
LOC100045924 /// Mad2l1	1.63663
Gm10664	1.63731
6720401G13Rik	1.63855
Nat3	1.63918
Ralgapa2	1.63918
Arid1a	1.63932
Hrh1	1.63933
Epha2	1.63952
Tuft1	1.64116
Zfp799	1.64215
Pou3f1	1.6424
Zfp930	1.643
Ncapd2	1.64378
2410127L17Rik	1.64388
Eml4	1.64408
D3Ertd740e	1.64675
Rgs7	1.64722
Zfp422	1.64761
Klf10	1.64803
Anp32e	1.6522
Xist	1.65282
Naa10	1.65362
Prdm1	1.65402
Fabp5 /// Gm3601	1.65466
Gar1	1.65493
Fgfr1op	1.6552
Syce2	1.65528
Polr1b	1.65776
Cryz	1.65836
Zfp266	1.65956
Qdpr	1.65963
Vrk1	1.66009
Zfp760	1.66019
Mst1	1.66024
Sesn1	1.66101
Fmn2	1.6626
Frrs1	1.66326
Ncapg	1.66349
Abhd6	1.66482
Fam185a	1.66496
Tspan13	1.66516
Smg7	1.66704
Mcm4	1.66753
A930004J17Rik	1.66989
Neil3	1.67127
Rims2	1.67173
Capsl	1.67176
Grwd1	1.67252
Armcx4	1.67317
Pld6	1.67422
4933413G19Rik /// Foxm1 /// Pebp1	1.67742
Fam126a	1.67755
Chd1l	1.67764
D430033H22Rik	1.67812
Anp32a	1.67985
Ube2cbp	1.67991
Aldoc	1.68202
Klf5	1.68348
Cyp3a13	1.68364
Mtf2	1.68431
Gm7846 /// LOC100044729 /// Lsm5	1.68559
Lsm2	1.68578
Gphn	1.68629
Liph	1.68662
Casp2	1.68836
Zfp874b	1.68884
Ckb	1.68934
Eef2k	1.69023
Ppp1r9a	1.69112
Htr3a	1.69261
Rrs1	1.69306
Prss16	1.69383
Hnrnpa1	1.69414
Glul	1.69427
Pold3	1.69492
Tprn	1.69519
Hes6	1.6955
Rcc2	1.6956
Terf1	1.69613
Nrarp	1.6968
Rrp1b	1.69727
Elf3	1.70123
Mcm8	1.70434
Rev1	1.70487
2700029M09Rik	1.70501
Snrpg	1.70754
Zfp322a	1.70779
Haus5	1.70789
Acot1	1.70832
Gm10052 /// Gm5643 /// Gm5803 /// Hnrnpa1	1.70877
Cenpa	1.71277
Zbtb32	1.71385
Sowahc	1.71437
Stap2	1.71591
Pim3	1.71713
Dnase2a	1.71968
Mms22l	1.72028
Rab25	1.72162
H19	1.72173
Ezr	1.72254
Zfp566	1.72288
Strbp	1.7234
Fabp5	1.72416
Cdyl	1.72471
Ypel2	1.72494
Qser1	1.72497
Abcb6	1.7263
St6galnac3	1.72709
Tmem182	1.72832
Rnaseh2a	1.72881
Ankrd6	1.72911
Sf3b3	1.73036
Aim1l	1.73224
Mcm6	1.7332
Oip5	1.73381
D530037H12Rik	1.73408
Gprasp2 /// LOC100504991	1.73408
Wdr5	1.73449
Fgfr3	1.73486
Slc39a10	1.73682
Tspan12	1.73772
Rgs5	1.73865
Cnksr3	1.7387
Asb13	1.73985
2210408K08Rik	1.74136
Pou2af1	1.74147
Cdc25c	1.74147
Rapgef5	1.74228
Dtl	1.74334
A430033K04Rik	1.74467
Myrip	1.74521
Ankle1	1.74538
E130306D19Rik	1.74781
Lap3	1.74869
Ing3	1.74921
Nipsnap1	1.74978
Mcmbp	1.75142
Ppnr	1.75209
Kif18b	1.75211
Tgif2	1.75337
Nipal3	1.75545
Meox2	1.75599
Ntn1	1.75631
Slc24a6	1.75668
D7Ertd143e	1.75774
D230044B12Rik	1.7584
Gm20120	1.7634
Tk1	1.76556
Aars /// Exosc6	1.766
Ruvbl1	1.7661
Prdm5	1.76662
Mdga2	1.76677
Srsf4	1.77038
Dock11	1.77058
Zfp41	1.77176
Amph	1.7719
Nfe2l3	1.77314
Nodal	1.77621
F630043A04Rik	1.77852
Fam72a	1.77852
Stil	1.77912
Gdpd2	1.77944
Wdhd1	1.77986
Cenph	1.78043
Mtr	1.78114
Celsr2	1.78174
Lhpp	1.7831
Prps1	1.78364
Pdcd4	1.7843
Ccne2	1.78458
Blmh	1.78494
Ldlrad3	1.78543
Rdm1	1.78585
Rpgr	1.78788
Tcof1	1.788
Nop56	1.79034
Fam108c	1.79104
Celf4	1.79121
Rbm4	1.79127
Slc25a31	1.79175
Ctnnal1	1.79204
Mbnl3	1.79245
9230108I15Rik	1.79874
1810019J16Rik	1.79896
4930406D14Rik	1.79979
Ankrd37	1.80127
Mal2	1.80194
Cst6	1.80276
Aif1l	1.80382
Uchl3 /// Uchl4	1.80454
A630001G21Rik	1.80465
Crisp1	1.80465
Gldc	1.80715
Apoe	1.8073
Ccnb1 /// Gm5593	1.80927
Plp1	1.80947
Kit	1.80996
Tmem39b	1.81028
Ppil1	1.81055
Serbp1	1.81136
Srd5a1	1.81259
St8sia2	1.81289
Nhp2	1.81344
AU018091	1.81454
Bend3	1.81647
Hnrnpa3 /// LOC100862477	1.81679
Gm12816 /// Gm5879 /// LOC674810 /// Rpl3	1.81768
Rps6ka1	1.81985
2610021A01Rik	1.82123
Rprm	1.82157
Lyar	1.82219
Syt1	1.82228
Birc5	1.82229
Gm19313	1.82286
Malt1	1.82408
D430030G11Rik	1.82516
4833442J19Rik	1.82732
C130015C19	1.82788
Pde3b	1.82892
Dek	1.82904
C130057M05Rik	1.83017
Ccdc88c	1.83019
Dcx	1.83324
Nrp2	1.8336
Gm14057 /// Ppp1r14c	1.83475
5830443J22Rik	1.83621
Rbp7	1.83702
D730035F11Rik	1.842
Cenpm	1.8421
1700001O22Rik	1.8445
H2afx	1.84489
Hnrnpd	1.84712
Serpinb8	1.84758
Ranbp17	1.84764
Fubp1	1.84886
Atad3a	1.84935
Ptprc	1.85001
Baz1a	1.85163
Fam102a	1.85709
Dynlt1f	1.85833
Lmnb2	1.85875
2810043O03Rik	1.85955
Rad54l	1.86224
Bend4	1.86408
Kcnq1ot1	1.86455
2010001M09Rik	1.86465
Trim9	1.86534
BC023969	1.86584
D130051D11Rik	1.86686
Gm13306	1.86686
Ccnj	1.86722
Dusp6	1.86725
Wdr6	1.86756
Hist3h2ba /// Hist3h2bb-ps	1.86757
Lrrc1	1.8689
Suv420h2	1.87073
LOC552906	1.8709
Mfsd2a	1.87359
Esco2	1.87566
Snhg7	1.87579
Rnf125	1.87612
Vax2	1.87672
Osbpl3	1.87801
Sh2d1a	1.87857
Sall3	1.87996
Hes5	1.88072
Bcl2l15	1.88268
Scube3	1.88268
Cpsf6	1.88625
Hat1	1.88626
Rad51ap1	1.88704
Ifrd2	1.88803
Wdr3	1.89065
Mctp2	1.89365
Pcna	1.89412
Dnmt1	1.89528
Xrcc1	1.89563
5930436O19Rik	1.89769
Rfx7	1.90086
Dleu2 /// Gm20034	1.90189
Srsf7	1.90284
Aim2	1.90503
Cdhr1	1.90514
Zfp184	1.90644
6720463M24Rik	1.90667
Cd59a	1.90719
Ubqln4	1.90783
Sell	1.90856
Cacna2d2	1.91335
Hal	1.9151
A730059M13Rik	1.91872
Cyp2s1	1.91872
9030411K21Rik	1.91918
Enpp1	1.92233
2310030G06Rik	1.92891
Depdc7	1.93157
Acvr2b	1.93469
Bub1	1.93499
Melk	1.93875
Ckmt1	1.9401
Peg3	1.94087
Pak4	1.94216
Gins1	1.94879
Cldn5	1.94893
Dpf1	1.95278
Syne2	1.9552
Tspan7	1.9559
Jup	1.95775
Hspa12b	1.96097
Noa1	1.96477
Kbtbd8	1.96681
Slc2a6	1.96736
Clu	1.97161
Kdm3a	1.97698
Kifc1	1.9776
Tbx21	1.97884
Kcnk5	1.98151
C730049O14Rik	1.9823
Pold1	1.9826
Mir1949	1.98271
D3Wsu106e	1.98391
Slc12a2	1.98392
Bai2	1.98758
Reep1	1.98758
Pkp4	1.98968
Adap1	1.98969
Polr3g	1.98974
Gdap10	1.99012
Leprel1	1.99221
Sybu	1.99386
1700029F09Rik	1.99548
Prss35	1.99601
Usp37	1.99792
Nt5e	1.99872
Dscc1	2.00086
Mbd4	2.00101
Wwc1	2.00139
Zfp296	2.00183
Timm9	2.00475
Gm5806 /// Gm9855 /// Tdg	2.00516
Ocln	2.0074
Frat2	2.00748
Kntc1	2.00989
Exosc7	2.01123
Brca1	2.01581
Rpa2	2.01666
Rtn1	2.01756
Slc27a2	2.01872
Prex1	2.02025
Rpp25	2.02066
Depdc1a	2.02159
Plk1	2.02583
Mrps34 /// Nme3	2.02637
Taf5	2.0269
C77673	2.02709
6430704M03Rik	2.02978
Dhrs13	2.03034
Lrr1	2.03662
Tarsl2	2.03754
Cacybp	2.0391
Slc4a7	2.04254
Apba2	2.04355
Cyp4f39	2.0437
Tspan14	2.04428
Hdac6	2.04459
Pfas	2.04597
Parp1	2.04631
Sgol2	2.0507
Zfp932	2.0529
Mcm3	2.05456
Adrb2	2.05483
Ccna2	2.05749
Cox6b2	2.05871
Tmem229b	2.05997
Cks2 /// Gm12891 /// Gm19945 /// LOC100044750	2.06117
LOC100505026	2.06213
Chchd10	2.06231
C77080	2.06479
Aoah	2.06642
Rasgrp2	2.06787
Dock9	2.06867
Gdf3	2.07115
Mtap7d2	2.07322
Tex15	2.07396
Snhg4	2.07474
Rfx4	2.07626
Cxadr	2.0782
Etv5	2.0816
8430410A17Rik	2.0826
Eppk1	2.08708
Bmp2	2.08748
Cdc20	2.08974
Mcf2l	2.09105
2310042E22Rik	2.09163
Prokr1	2.09378
2310043M15Rik	2.09401
Rab17	2.09502
Hmgn5	2.09838
Rps6ka5	2.09927
Spata13	2.09947
Aqp3	2.09966
Gsg2	2.10039
5230400M03Rik	2.10354
Ttyh1	2.10568
Elovl4	2.10577
D5Ertd798e	2.10847
1110008L16Rik	2.1097
D1Ertd622e	2.1118
Fam53b	2.11406
St6gal2	2.1142
Tfap2a	2.11646
Hpdl	2.11809
Slc25a23	2.11942
Rbm38	2.12065
Fam73a	2.12107
Dppa2	2.12238
Kif22	2.12668
Cdca8	2.12942
Serpina1c	2.13003
AA409587	2.13043
Pbk	2.13384
Pole	2.13672
Ephb6	2.14007
Hey1	2.14216
Hltf	2.14515
Cenpe	2.14516
Gm11346	2.14577
Ncaph	2.14906
Mtmr7	2.14912
3110005L21Rik	2.14948
Adamts20	2.14948
1190005I06Rik	2.15115
Hmga1 /// Hmga1-rs1	2.15203
Notch1	2.15524
Cpn1	2.16172
Ralgps2	2.16408
Gm17491	2.16464
Wt1	2.16481
Arrb2	2.16514
Gm12606	2.17027
Ncapg2	2.17159
Lamp3 /// Ppid	2.17197
Mapt	2.17642
Slc35f2	2.17742
Gsta3	2.17898
Slc27a3	2.18274
Anxa8	2.18706
6330503K22Rik	2.18732
Chchd4	2.18867
Cdca7l	2.19035
Exo1	2.19355
Shcbp1	2.19553
Svip	2.19637
Gm10336	2.19734
Pnma2	2.20367
Ncoa7	2.20552
Rfc4	2.20814
2300002M23Rik	2.21091
Apobec1	2.21102
Rnase1	2.21319
Ube2c	2.21414
Zfp428	2.21536
Prx	2.21579
AA386476 /// LOC100504975	2.21602
Fam81a	2.21902
Pla2g4d	2.2204
Miat	2.22229
Hhip	2.22394
Gbx2	2.22458
Tbc1d4	2.2253
Prim1	2.22589
Ly6h	2.22597
Tbc1d8	2.22815
Plcd3	2.22925
Tmem51	2.23441
Cenpl	2.23517
1700042O10Rik	2.24178
Spink10	2.24295
9930017N22Rik	2.24377
5730508B09Rik	2.24726
Bicd1	2.25112
Mgat4a	2.25114
Nptx1	2.25199
Sox21	2.25281
Usp1	2.2552
Timeless	2.257
9330182L06Rik	2.25816
Irf6	2.2659
8030447M02Rik	2.26781
Frmd4b	2.27063
Lypd2	2.27123
Rnf183	2.27221
Snhg3	2.27652
Gsr	2.27721
Abp1	2.27794
BC048355	2.28443
Kank4	2.28476
Lig1	2.28628
Chtf18	2.28643
Zbtb12	2.28724
Rfc5	2.28729
BC096441 /// Tnfsf13	2.29182
AI467606	2.29396
Mreg	2.29626
Sprr1a	2.29867
Gm8203 /// H2afz	2.30012
2500002B13Rik	2.30201
2010204K13Rik	2.30222
Gm6594 /// Gm6750 /// Gm7931 /// Gm9525 /// Hmgn2	2.30451
Mbtd1	2.3107
LOC73899	2.31158
Lbr	2.31201
Tspan15	2.31324
2700094K13Rik	2.32106
Bmp4	2.32207
Tmem87a	2.32356
Kif11	2.32764
Dpy30	2.32795
Tjp2	2.32865
Nfib	2.32897
Serpinb5	2.32932
A030001D16Rik	2.32938
Cd200	2.32938
2310047K21Rik	2.33121
Ccnf	2.33236
Tst	2.33577
Enox2	2.34454
Mpp6	2.34512
Sall1	2.35237
2700038G22Rik	2.35564
Elmod1	2.35592
Crmp1	2.35663
Plxna2	2.35754
Dner	2.35809
Etv1	2.36086
2810025M15Rik	2.36898
2610319H10Rik	2.36947
Klk1b3	2.3715
Map4k1	2.37221
Hirip3	2.37398
Gmnn	2.37554
Dut	2.37721
Prickle2	2.37952
Cth	2.39023
Rad54b	2.39152
Tfap2c	2.39547
Gkn1	2.39704
Taf1b	2.3981
Hells	2.40064
Gngt2	2.40253
Espl1	2.40616
Ptpn3	2.40865
Notum	2.43222
Itih5	2.43372
Aspa	2.43695
Cd24a	2.43697
Tead2	2.43786
Phox2b	2.44319
BC055324	2.44371
Mapk4	2.44566
Mcm5	2.44946
Cdc25b	2.45106
Rps6ka6	2.45187
Pdxp	2.45354
Nup210	2.45754
Cadm4	2.46107
Mcm2	2.46726
Depdc1b	2.46798
Gm15583 /// Zbed4	2.47087
A230065H16Rik	2.47101
D9Ertd306e	2.47292
Psip1	2.47446
Epha7	2.47662
Mki67	2.48119
St3gal6	2.48146
AU020206	2.4829
Gas2l3	2.48601
Cdh13	2.48762
Parp12	2.49271
Abcc4	2.49634
Sgol1	2.49724
Tmem194	2.4983
A330076H08Rik	2.49946
Mnd1	2.51144
Hook1	2.51765
Aurkb	2.51974
Ptpn6	2.53213
Wdr25	2.53587
Enpp3	2.54225
Apcdd1	2.54578
Dusp14	2.54678
C530014P21Rik	2.54966
Acsbg1	2.55353
Olig2	2.55358
AW493563	2.55736
Grhl1	2.55844
Clcn2	2.55857
Adrb1	2.55993
Ect2	2.56427
Kcnn4	2.56976
Arhgap36	2.57033
Fgf4	2.57066
Pcsk1n	2.57621
Prdm8	2.57688
Dll1	2.58473
Plch1	2.58706
Msc	2.59217
BC023202	2.59364
Elovl7	2.59564
Apobec3	2.60156
Zdbf2	2.60233
Mfsd6	2.6053
Arl4a	2.61458
AI503301 /// Luc7l3	2.61561
Msh6	2.6172
Isyna1	2.6188
Naprt1	2.61986
Tmem20	2.62258
Shmt1	2.62518
Mthfd1	2.62895
Reep6	2.62928
Opcml	2.63637
Patz1	2.63691
Spc24	2.63767
A930038C07Rik	2.64411
Dkc1	2.65322
Atp10d	2.65422
Mllt3	2.65812
Npy2r	2.66028
Tnnt2	2.66261
Serinc5	2.66362
Agtr2	2.66416
Cenpw	2.66468
Mcm7	2.66483
Peg12	2.66984
Prodh	2.67336
Zfp7	2.67944
Esyt3	2.68269
Map3k5	2.68489
Hs3st3a1	2.68814
Cdc6	2.69235
Palb2	2.69437
Bex2	2.69618
Ces2g	2.70176
4930550L24Rik	2.70224
Gm10482	2.70964
Camk1d	2.71419
St14	2.7151
Pwwp2a	2.72089
Gdf5	2.72394
Zfyve28	2.72854
Slc2a3	2.72979
Grm4	2.73473
Zfp423	2.73486
Ngef	2.7353
Cdca5	2.73845
Nat8l	2.74424
Dctpp1	2.75123
Hhex	2.75294
Pard6b	2.75482
Vmn2r-ps159	2.75606
Stmn1	2.76049
Rec8	2.76171
Otop1	2.77436
Tle4	2.77568
6430537K16Rik	2.78324
Pold2	2.78624
Mylpf	2.78722
Gabrb3	2.79412
Mfng	2.79783
Tet2	2.80132
C330006P03Rik /// Homer1	2.80536
Fbxo5	2.80963
LOC552908	2.81736
Cdca7	2.82937
Tmigd1	2.83389
Blnk	2.83815
N4bp3	2.84322
Ms4a4b	2.84494
Ramp3	2.85067
Atp2a3	2.85101
Adh7	2.85201
Rhpn2	2.85365
Unc5d	2.85614
Ripk4	2.85641
Cldn4	2.86463
Gm6792	2.87176
Gm14680 /// Sms	2.88155
Clcn3	2.88431
Lama3	2.88567
F2rl1	2.89106
Myc	2.89339
Ccdc141	2.89791
Shisa6	2.90186
Bai3	2.90214
Tnfsf11	2.90712
Nppc	2.90967
Lmnb1	2.91626
Grtp1	2.91734
Myh1	2.91785
Tet1	2.92323
E230008J23Rik	2.92395
Slain1	2.92458
D1Ertd705e	2.93345
En2	2.9377
Zfp704	2.94005
Ezh2	2.9474
X99384	2.95182
Iapp	2.96245
Gm11944	2.96366
Morc1	2.96455
H2afz	2.96516
Zfp141	2.98626
D7Ertd715e	2.99882
Trap1a	3.01104
Gng13	3.01592
B230337E12Rik	3.01817
Ppfibp2	3.01824
Hist1h2ab /// Hist1h2ac /// Hist1h2ad /// Hist1h2ae /// Hist1h2ag /// Hist1h2ah /// Hist1h2ai /// Hist1h2an /// Hist1h2ao /// Hist1h2ap	3.02256
Slc17a6	3.02658
Tph1	3.03896
Ifitm6	3.04207
Ugt8a	3.05337
Fut9	3.05792
Fmo1	3.07111
Sap30	3.07825
Lama1	3.08092
9130024F11Rik	3.08321
Dll3	3.08553
Kcnk1	3.08906
Aqp5	3.0898
Ppp1r14c	3.09214
Cldn7	3.09769
Dnmt3b	3.09804
AU020094	3.10278
Sox13	3.11469
Rundc3b	3.14422
Phc1	3.15054
Palmd	3.15394
Wfdc2	3.16035
Tppp3	3.17161
Chn2	3.17324
AI662270	3.1742
Klk1b24	3.1785
She	3.17905
Epcam	3.17978
Arhgef3	3.18667
Chdh	3.19019
Fgd5	3.19104
Mdk	3.1942
Fam134b	3.19628
Cxcr4	3.1987
Dsg2	3.20922
Lemd1	3.22132
Odz4	3.22594
Asprv1	3.23067
Dmxl2	3.23392
Nppb	3.23918
Mybl2	3.2416
Sox1	3.24472
Gm8267	3.26412
Mkrn3	3.26837
Rbm20	3.27072
Klk1b22 /// Klk1b9	3.2827
Mest	3.28545
Vat1l	3.29063
Cml3	3.2979
Elavl2	3.29826
Ppp1r14d	3.30487
Ano4	3.31277
Mir17hg	3.31832
Cnpy1	3.33102
Tslp	3.34148
Fam60a	3.34773
Oit1	3.35238
Gchfr	3.36882
D0H4S114	3.37178
Fam169a	3.37228
Exph5	3.38215
Uhrf1	3.39893
2610318N02Rik	3.41619
Plekhh1	3.42619
Rap1gap2	3.43117
Ascl1	3.43185
Xlr4a /// Xlr4b /// Xlr4c /// Xlr4d-ps	3.44249
Rif1	3.45038
Nnat	3.45533
Gm5089	3.46458
Mboat2	3.47065
Avil	3.47253
[truncated: 167 more rows]
