# Supplementary material for: Predicting involvement of polycomb repressive complex 2 in direct conversion of mouse fibroblasts into induced neural stem cells
Source: Stem Cell Res Ther. 2015 Mar 21;6(1):42. doi: 10.1186/s13287-015-0045-x (PMC4397673; doi:10.1186/s13287-015-0045-x)
Supplement: Additional file 3: Table S3. — Regulatory and protein-protein interactions of whole network. [file 13287_2015_45_MOESM3_ESM.xlsx]

## Sheet: Sheet1
Arid1a	PPI	Sin3a
Arid1a	PPI	Smarca4
Ascl1	PPI	Tcf3
Brca1	PPI	Tcf3
Cav1	PPI	Pparg
Ccnd1	PDI	Zic2
Ccnd1	PDI	Zfp566
Ccnd1	PDI	Zfp503
Ccnd1	PDI	Zfp422
Ccnd1	PDI	Zic5
Ccnd1	PDI	Stmn1
Ccnd1	PDI	Srd5a1
Ccnd1	PDI	Syt1
Ccnd1	PDI	Suv420h2
Ccnd1	PDI	Tcta
Ccnd1	PDI	Tceal1
Ccnd1	PDI	Tex21
Ccnd1	PDI	Terf1
Ccnd1	PDI	Slc25a23
Ccnd1	PDI	Sepx1
Ccnd1	PDI	Slc41a3
Ccnd1	PDI	Slc39a10
Ccnd1	PDI	Smad7
Ccnd1	PDI	Smad6
Ccnd1	PDI	Snai1
Ccnd1	PDI	Smg7
Ccnd1	PDI	Ubqln4
Ccnd1	PDI	Uhrf1
Ccnd1	PDI	Usp1
Ccnd1	PDI	Wasf1
Ccnd1	PDI	Wfs1
Ccnd1	PDI	Wipi1
Ccnd1	PDI	Wnt5a
Ccnd1	PDI	Zfp184
Ccnd1	PDI	Tgif2
Ccnd1	PDI	Timm9
Ccnd1	PDI	Tk1
Ccnd1	PDI	Tmem87a
Ccnd1	PDI	Tnfrsf12a
Ccnd1	PDI	Tpm4
Ccnd1	PDI	Tst
Ccnd1	PDI	Ube2c
Ccnd1	PDI	Parva
Ccnd1	PDI	Pcdh17
Ccnd1	PDI	Pak4
Ccnd1	PDI	Parp3
Ccnd1	PDI	Nudt18
Ccnd1	PDI	Olfml3
Ccnd1	PDI	Nrp1
Ccnd1	PDI	Nucb2
Ccnd1	PDI	Pold2
Ccnd1	PDI	Pold3
Ccnd1	PDI	Pim3
Ccnd1	PDI	Plxna2
Ccnd1	PDI	Pdgfra
Ccnd1	PDI	Peg3
Ccnd1	PDI	Pcdh18
Ccnd1	PDI	Pcna
Ccnd1	PDI	Rdm1
Ccnd1	PDI	Rbm4
Ccnd1	PDI	Rad51ap1
Ccnd1	PDI	Rab25
Ccnd1	PDI	Qdpr
Ccnd1	PDI	Pvrl2
Ccnd1	PDI	Prx
Ccnd1	PDI	Prrx1
Ccnd1	PDI	Sec23a
Ccnd1	PDI	Sbk1
Ccnd1	PDI	Sap30
Ccnd1	PDI	Sall1
Ccnd1	PDI	Saa3
Ccnd1	PDI	Rras
Ccnd1	PDI	Rnd1
Ccnd1	PDI	Rhoq
Ccnd1	PDI	Itih5
Ccnd1	PDI	Jarid2
Ccnd1	PDI	Kazald1
Ccnd1	PDI	Kbtbd8
Ccnd1	PDI	Id3
Ccnd1	PDI	Ifit2
Ccnd1	PDI	Igf2bp3
Ccnd1	PDI	Igfbp4
Ccnd1	PDI	Lgmn
Ccnd1	PDI	Lrp1
Ccnd1	PDI	Maff
Ccnd1	PDI	Maged2
Ccnd1	PDI	Klf10
Ccnd1	PDI	Klf6
Ccnd1	PDI	Lbh
Ccnd1	PDI	Leprot
Ccnd1	PDI	Mest
Ccnd1	PDI	Mdk
Ccnd1	PDI	Mtap6
Ccnd1	PDI	Mnd1
Ccnd1	PDI	Mcm2
Ccnd1	PDI	Map4k1
Ccnd1	PDI	Mcm6
Ccnd1	PDI	Mcm4
Ccnd1	PDI	Ncam1
Ccnd1	PDI	Nab2
Ccnd1	PDI	Nrn1
Ccnd1	PDI	Nefl
Ccnd1	PDI	Mthfd1
Ccnd1	PDI	Mtf2
Ccnd1	PDI	Mylpf
Ccnd1	PDI	Mycn
Ccnd1	PDI	Dnase1l1
Ccnd1	PDI	Dnmt1
Ccnd1	PDI	Ddit3
Ccnd1	PDI	Dll3
Ccnd1	PDI	Dusp6
Ccnd1	PDI	Elovl4
Ccnd1	PDI	Dtl
Ccnd1	PDI	Dusp1
Ccnd1	PDI	Emx2
Ccnd1	PDI	Etv1
Ccnd1	PDI	Emilin1
Ccnd1	PDI	Eml4
Ccnd1	PDI	Fkbp10
Ccnd1	PDI	Fstl3
Ccnd1	PDI	Ezh2
Ccnd1	PDI	Fbxo5
Ccnd1	PDI	Glul
Ccnd1	PDI	Gadd45g
Ccnd1	PDI	Gabarapl1
Ccnd1	PDI	Fzd2
Ccnd1	PDI	H3f3b
Ccnd1	PDI	H2afz
Ccnd1	PDI	Gpx7
Ccnd1	PDI	Gpr137b
Ccnd1	PDI	Hey1
Ccnd1	PDI	Hes6
Ccnd1	PDI	Hdac6
Ccnd1	PDI	Has2
Ccnd1	PDI	Hspb6
Ccnd1	PDI	Hmgb2
Ccnd1	PDI	Hist1h1c
Ccnd1	PDI	Hirip3
Ccnd1	PDI	1700001O22Rik
Ccnd1	PDI	2700094K13Rik
Ccnd1	PDI	6330503K22Rik
Ccnd1	PDI	Anp32a
Ccnd1	PDI	Anp32e
Ccnd1	PDI	Arf2
Ccnd1	PDI	Arhgef3
Ccnd1	PDI	Aurkb
Ccnd1	PDI	B4galt1
Ccnd1	PDI	Birc5
Ccnd1	PDI	Blm
Ccnd1	PDI	Brca1
Ccnd1	PDI	C230081A13Rik
Ccnd1	PDI	Cacybp
Ccnd1	PDI	Cdca2
Ccnd1	PDI	Cdca7
Ccnd1	PDI	Cdr2
Ccnd1	PDI	Cdh11
Ccnd1	PDI	Chtf18
Ccnd1	PDI	Cenpa
Ccnd1	PDI	Cmtm3
Ccnd1	PDI	Clcn2
Ccnd1	PDI	Cnn2
Ccnd1	PDI	Cnksr3
Ccnd1	PDI	Col1a2
Ccnd1	PDI	Col12a1
Ccnd1	PDI	Crabp2
Ccnd1	PDI	Cox6b2
Ccnd1	PDI	Cyr61
Ccnd1	PDI	Cxcr4
Ccnd1	PDI	Dact1
Ccnd1	PDI	D0H4S114
Ccnd1	PPI	Cdk6
Ccnd1	PPI	Mybl2
Cebpb	PDI	Dusp1
Cebpb	PDI	Dyrk3
Cebpb	PDI	Ecscr
Cebpb	PDI	Efemp2
Cebpb	PDI	Dram1
Cebpb	PDI	Dse
Cebpb	PDI	Dtl
Cebpb	PDI	Dtnbp1
Cebpb	PDI	Fabp5
Cebpb	PDI	Fam102a
Cebpb	PDI	Fam176b
Cebpb	PDI	Fblim1
Cebpb	PDI	Egr2
Cebpb	PDI	Ephb3
Cebpb	PDI	Esyt2
Cebpb	PDI	Evi2a
Cebpb	PDI	Ces1f
Cebpb	PDI	Cela1
Cebpb	PDI	Clcf1
Cebpb	PDI	Chst12
Cebpb	PDI	Cdca2
Cebpb	PDI	Cdc6
Cebpb	PDI	Cebpb
Cebpb	PDI	Cdca5
Cebpb	PDI	Dhrs13
Cebpb	PDI	Ddit3
Cebpb	PDI	Dnmt1
Cebpb	PDI	Dlc1
Cebpb	PDI	Col7a1
Cebpb	PDI	Col1a1
Cebpb	PDI	Ctsk
Cebpb	PDI	Csgalnact1
Cebpb	PDI	Best1
Cebpb	PDI	Cacybp
Cebpb	PDI	Aurkb
Cebpb	PDI	Bbs5
Cebpb	PDI	Apobec1
Cebpb	PDI	Aqp3
Cebpb	PDI	Anp32e
Cebpb	PDI	Anxa3
Cebpb	PDI	Cd302
Cebpb	PDI	Cdc25b
Cebpb	PDI	Ccl7
Cebpb	PDI	Ccnf
Cebpb	PDI	Ccdc122
Cebpb	PDI	Ccl2
Cebpb	PDI	Casp1
Cebpb	PDI	Casp4
Cebpb	PDI	Abcc3
Cebpb	PDI	9030425E11Rik
Cebpb	PDI	4930550L24Rik
Cebpb	PDI	2210403K04Rik
Cebpb	PDI	Ankrd6
Cebpb	PDI	Ankrd42
Cebpb	PDI	Aim2
Cebpb	PDI	Adrb2
Cebpb	PDI	Adora2b
Cebpb	PDI	Adamtsl5
Cebpb	PDI	Acta2
Cebpb	PDI	Acpl2
Cebpb	PDI	Gldc
Cebpb	PDI	Gm11346
Cebpb	PDI	Gstm2
Cebpb	PDI	Hes5
Cebpb	PDI	Gchfr
Cebpb	PDI	Gcnt3
Cebpb	PDI	Gfra1
Cebpb	PDI	Gins1
Cebpb	PDI	Galnt10
Cebpb	PDI	Gar1
Cebpb	PDI	Gas2l3
Cebpb	PDI	Gba
Cebpb	PDI	Fgl2
Cebpb	PDI	Fmnl2
Cebpb	PDI	Gabarapl1
Cebpb	PDI	Gadd45g
Cebpb	PDI	Irgm1
Cebpb	PDI	Ing3
Cebpb	PDI	Itga8
Cebpb	PDI	Isg20
Cebpb	PDI	Igfbp7
Cebpb	PDI	Ifrd2
Cebpb	PDI	Il1r1
Cebpb	PDI	Il15ra
Cebpb	PDI	Hmox1
Cebpb	PDI	Hmgn5
Cebpb	PDI	Ica1l
Cebpb	PDI	Hp
Cebpb	PDI	Hhex
Cebpb	PDI	Hgf
Cebpb	PDI	Hmgb2
Cebpb	PDI	Hltf
Cebpb	PDI	Mmp13
Cebpb	PDI	Mmp19
Cebpb	PDI	Metrnl
Cebpb	PDI	Mmp12
Cebpb	PDI	Mdfic
Cebpb	PDI	Mdk
Cebpb	PDI	Map4k5
Cebpb	PDI	Mcpt8
Cebpb	PDI	Lrrc8c
Cebpb	PDI	Lyz2
Cebpb	PDI	Lmnb2
Cebpb	PDI	Loxl3
Cebpb	PDI	Kcnk5
Cebpb	PDI	Klf6
Cebpb	PDI	Itprip
Cebpb	PDI	Jph2
Cebpb	PDI	P4ha1
Cebpb	PDI	Ooep
Cebpb	PDI	Olr1
Cebpb	PDI	Nuak1
Cebpb	PDI	Npy
Cebpb	PDI	Notch1
Cebpb	PDI	Nkd2
Cebpb	PDI	Ngef
Cebpb	PDI	Ndrg4
Cebpb	PDI	Naglu
Cebpb	PDI	Myo1c
Cebpb	PDI	Myb
Cebpb	PDI	Mxra7
Cebpb	PDI	Mst1
Cebpb	PDI	Mrvi1
Cebpb	PDI	Mpzl2
Cebpb	PDI	Ppp1r14d
Cebpb	PDI	Prss23
Cebpb	PDI	Ptges
Cebpb	PDI	Ptgis
Cebpb	PDI	Qdpr
Cebpb	PDI	Rab17
Cebpb	PDI	Rasgrp2
Cebpb	PDI	Rbm47
Cebpb	PDI	Pdlim4
Cebpb	PDI	Pdxp
Cebpb	PDI	Pi15
Cebpb	PDI	Pim3
Cebpb	PDI	Plekhh1
Cebpb	PDI	Plekho1
Cebpb	PDI	Pold4
Cebpb	PDI	Pole
Cebpb	PDI	Sell
Cebpb	PDI	Sall1
Cebpb	PDI	Serpinb7
Cebpb	PDI	Serpinb5
Cebpb	PDI	Smad6
Cebpb	PDI	Slco2a1
Cebpb	PDI	Snhg11
Cebpb	PDI	Smpdl3b
Cebpb	PDI	Rcc2
Cebpb	PDI	Rbp7
Cebpb	PDI	Reep5
Cebpb	PDI	Rcn1
Cebpb	PDI	Rnd1
Cebpb	PDI	Ret
Cebpb	PDI	S100a4
Cebpb	PDI	Ruvbl2
Cebpb	PDI	Thbs1
Cebpb	PDI	Tmem229b
Cebpb	PDI	Tgfbr3
Cebpb	PDI	Thbd
Cebpb	PDI	Tnfrsf23
Cebpb	PDI	Tnnc1
Cebpb	PDI	Tmigd1
Cebpb	PDI	Tnfaip6
Cebpb	PDI	Taf1b
Cebpb	PDI	Tagln
Cebpb	PDI	Star
Cebpb	PDI	Stbd1
Cebpb	PDI	Tcn2
Cebpb	PDI	Tdgf1
Cebpb	PDI	Tbc1d8
Cebpb	PDI	Tbx21
Cebpb	PDI	Xist
Cebpb	PDI	Vasn
Cebpb	PDI	Trpv2
Cebpb	PDI	Trp53inp2
Cebpb	PDI	Trib3
Cebpb	PDI	Tprn
Cebpb	PDI	Vamp5
Cebpb	PDI	Unc45b
Cebpb	PDI	Ugp2
Cebpb	PDI	Tst
Cebpd	PDI	Cth
Cebpd	PDI	Ctgf
Cebpd	PDI	Csgalnact1
Cebpd	PDI	Crybg3
Cebpd	PDI	Col1a2
Cebpd	PDI	Col12a1
Cebpd	PDI	Cilp
Cebpd	PDI	Chd7
Cebpd	PDI	Cdh11
Cebpd	PDI	Casp12
Cebpd	PDI	Bmpr1b
Cebpd	PDI	Blm
Cebpd	PDI	Bicd1
Cebpd	PDI	Bicc1
Cebpd	PDI	Basp1
Cebpd	PDI	Adamts5
Cebpd	PDI	Acvr2a
Cebpd	PDI	Nov
Cebpd	PDI	Nhlrc3
Cebpd	PDI	Nt5e
Cebpd	PDI	Nrp1
Cebpd	PDI	Mylk
Cebpd	PDI	Msh6
Cebpd	PDI	Nfib
Cebpd	PDI	Naf1
Cebpd	PDI	Maf
Cebpd	PDI	Lypd6b
Cebpd	PDI	Mctp2
Cebpd	PDI	Mcf2l
Cebpd	PDI	Lhfpl2
Cebpd	PDI	Lclat1
Cebpd	PDI	Lpp
Cebpd	PDI	Lipa
Cebpd	PDI	Has1
Cebpd	PDI	Has2
Cebpd	PDI	Il33
Cebpd	PDI	Lbr
Cebpd	PDI	Galm
Cebpd	PDI	Gfra1
Cebpd	PDI	Ghr
Cebpd	PDI	Grb14
Cebpd	PDI	Dlc1
Cebpd	PDI	Dnajb9
Cebpd	PDI	Fgf10
Cebpd	PDI	Fgf7
Cebpd	PDI	Ctnnd2
Cebpd	PDI	Ctsk
Cebpd	PDI	Cxcl5
Cebpd	PDI	D1Ertd622e
Cebpd	PDI	Tsc22d2
Cebpd	PDI	Tnfrsf11b
Cebpd	PDI	Tnc
Cebpd	PDI	St3gal5
Cebpd	PDI	St3gal1
Cebpd	PDI	Srsf7
Cebpd	PDI	Spp1
Cebpd	PDI	Tlr4
Cebpd	PDI	Tle4
Cebpd	PDI	Tbc1d4
Cebpd	PDI	Svip
Cebpd	PDI	Ptger4
Cebpd	PDI	Rnf150
Cebpd	PDI	Prkar2b
Cebpd	PDI	Prkg1
Cebpd	PDI	Sema3a
Cebpd	PDI	Snx7
Cebpd	PDI	Rprm
Cebpd	PDI	Samd4
Cebpd	PDI	Palld
Cebpd	PDI	Pcdh18
Cebpd	PDI	Nuak1
Cebpd	PDI	Odz4
Cebpd	PDI	Pla2g4a
Cebpd	PDI	Plau
Cebpd	PDI	Pde1a
Cebpd	PDI	Pdlim5
Chd1	PDI	Suv39h2
Chd1	PDI	Timeless
Chd1	PDI	Spp1
Chd1	PDI	Stoml1
Chd1	PDI	Sox2
Chd1	PDI	Spink10
Chd1	PDI	Serbp1
Chd1	PDI	Slc2a3
Chd1	PDI	Yipf5
Chd1	PDI	Zfp760
Chd1	PDI	Tmem106a
Chd1	PDI	Usp1
Chd1	PDI	Timm9
Chd1	PDI	Tle4
Chd1	PDI	Phc1
Chd1	PDI	Pcna
Chd1	PDI	Mybl2
Chd1	PDI	Mtf2
Chd1	PDI	Msh6
Chd1	PDI	Mfsd9
Chd1	PDI	Map4k1
Chd1	PDI	Lrrc34
Chd1	PDI	Sepx1
Chd1	PDI	Sec23a
Chd1	PDI	Rrs1
Chd1	PDI	Rras2
Chd1	PDI	Rpa2
Chd1	PDI	Rif1
Chd1	PDI	Ralgps2
Chd1	PDI	Rad51ap1
Chd1	PDI	Gsta4
Chd1	PDI	Gpx7
Chd1	PDI	Hist1h1c
Chd1	PDI	Hirip3
Chd1	PDI	Igf2bp3
Chd1	PDI	Hook1
Chd1	PDI	Lrrc27
Chd1	PDI	Kntc1
Chd1	PDI	C230081A13Rik
Chd1	PDI	BC028528
Chd1	PDI	Cdca8
Chd1	PDI	Cdc25c
Chd1	PDI	Dusp6
Chd1	PDI	Cenpa
Chd1	PDI	Etv1
Chd1	PDI	Epha7
Chd1	PDI	2700094K13Rik
Chd1	PDI	Apoe
Chd1	PDI	Arl4a
Chd1	PDI	Arl5a
Chd7	PDI	Bmp4
Chd7	PDI	Dkc1
Chd7	PDI	Ctgf
Chd7	PDI	Cdh2
Chd7	PDI	Cav1
Chd7	PDI	Tes
Chd7	PDI	Timp3
Chd7	PDI	Tram1l1
Chd7	PDI	Tuft1
Chd7	PDI	Fzd1
Chd7	PDI	Ier5l
Chd7	PDI	Ifngr2
Chd7	PDI	Katnal1
Chd7	PDI	Mcf2l
Chd7	PDI	Mdfic
Chd7	PDI	Steap1
Chd7	PDI	Steap2
Cnot3	PDI	2010001M09Rik
Cnot3	PDI	2410016O06Rik
Cnot3	PDI	6330406I15Rik
Cnot3	PDI	Acot1
Cnot3	PDI	Col4a1
Cnot3	PDI	Col4a2
Cnot3	PDI	Clcn2
Cnot3	PDI	Col16a1
Cnot3	PDI	Ctnnal1
Cnot3	PDI	Cyp2r1
Cnot3	PDI	Crtap
Cnot3	PDI	Ctgf
Cnot3	PDI	C1qtnf3
Cnot3	PDI	Cacybp
Cnot3	PDI	Bmper
Cnot3	PDI	Brca1
Cnot3	PDI	Cdh1
Cnot3	PDI	Cenpl
Cnot3	PDI	Camk2g
Cnot3	PDI	Ccne2
Cnot3	PDI	Apobec3
Cnot3	PDI	Apbb2
Cnot3	PDI	Antxr2
Cnot3	PDI	Ankrd37
Cnot3	PDI	Bmp1
Cnot3	PDI	B4galt1
Cnot3	PDI	Atf5
Cnot3	PDI	Arf2
Cnot3	PDI	Adcy7
Cnot3	PDI	Adamts20
Cnot3	PDI	Adamts2
Cnot3	PDI	Acot2
Cnot3	PDI	Ampd3
Cnot3	PDI	Aldh1l2
Cnot3	PDI	Akap2
Cnot3	PDI	Adrb2
Cnot3	PDI	Scrib
Cnot3	PDI	Serbp1
Cnot3	PDI	Sap30
Cnot3	PDI	Scarf2
Cnot3	PDI	Slc27a2
Cnot3	PDI	Smad7
Cnot3	PDI	She
Cnot3	PDI	Slc16a3
Cnot3	PDI	Sox1
Cnot3	PDI	Sox11
Cnot3	PDI	Snai1
Cnot3	PDI	Snx9
Cnot3	PDI	Stoml1
Cnot3	PDI	Sumf1
Cnot3	PDI	Srd5a1
Cnot3	PDI	St14
Cnot3	PDI	Tpm4
Cnot3	PDI	Tnfaip2
Cnot3	PDI	Tll1
Cnot3	PDI	Tle4
Cnot3	PDI	Ung
Cnot3	PDI	Unc5b
Cnot3	PDI	Twist2
Cnot3	PDI	Tspan4
Cnot3	PDI	Wdhd1
Cnot3	PDI	Vldlr
Cnot3	PDI	Vamp5
Cnot3	PDI	Usp10
Cnot3	PDI	Zfp52
Cnot3	PDI	Zfp428
Cnot3	PDI	Zbtb32
Cnot3	PDI	Wnt5a
Cnot3	PDI	Zfyve28
Cnot3	PDI	F630043A04Rik
Cnot3	PDI	Fkbp10
Cnot3	PDI	E130311K13Rik
Cnot3	PDI	Emilin1
Cnot3	PDI	Dner
Cnot3	PDI	Dsg2
Cnot3	PDI	Cyp2s1
Cnot3	PDI	Dll1
Cnot3	PDI	Glul
Cnot3	PDI	Gna14
Cnot3	PDI	Gas1
Cnot3	PDI	Gbx2
Cnot3	PDI	Frmd6
Cnot3	PDI	Fubp1
Cnot3	PDI	Fndc3b
Cnot3	PDI	Foxc2
Cnot3	PDI	Itgb1
Cnot3	PDI	Insm1
Cnot3	PDI	Ifit2
Cnot3	PDI	Ier5
Cnot3	PDI	Hhex
Cnot3	PDI	Hells
Cnot3	PDI	H2afz
Cnot3	PDI	H2afx
Cnot3	PDI	Lrrk2
Cnot3	PDI	Lmnb2
Cnot3	PDI	Lepre1
Cnot3	PDI	Klf5
Cnot3	PDI	Kit
Cnot3	PDI	Kif22
Cnot3	PDI	Jak1
Cnot3	PDI	Itgb4
Cnot3	PDI	Mtap6
Cnot3	PDI	Mtf2
Cnot3	PDI	Mybl2
Cnot3	PDI	Naprt1
Cnot3	PDI	Man2a1
Cnot3	PDI	Map3k5
Cnot3	PDI	Mcm7
Cnot3	PDI	Msh6
Cnot3	PDI	Nrarp
Cnot3	PDI	Ocln
Cnot3	PDI	Olig1
Cnot3	PDI	P4hb
Cnot3	PDI	Ncam1
Cnot3	PDI	Nenf
Cnot3	PDI	Nkd2
Cnot3	PDI	Nptx1
Cnot3	PDI	Polr1e
Cnot3	PDI	Pole
Cnot3	PDI	Prkar2b
Cnot3	PDI	Prdx5
Cnot3	PDI	Pdxp
Cnot3	PDI	Pdlim2
Cnot3	PDI	Pgr
Cnot3	PDI	Perp
Cnot3	PDI	Rbm38
Cnot3	PDI	Rasa3
Cnot3	PDI	Sall1
Cnot3	PDI	Rfc4
Cnot3	PDI	Ptpn6
Cnot3	PDI	Ptpn3
Cnot3	PDI	Rab33b
Cnot3	PDI	Rab23
Ctcf	PDI	4632428N05Rik
Ctcf	PDI	1190007F08Rik
Ctcf	PDI	9930013L23Rik
Ctcf	PDI	6230427J02Rik
Ctcf	PDI	Acpl2
Ctcf	PDI	Acot2
Ctcf	PDI	Adh1
Ctcf	PDI	Adamtsl5
Ctcf	PDI	Amph
Ctcf	PDI	Ahcyl1
Ctcf	PDI	Nnmt
Ctcf	PDI	Nkd2
Ctcf	PDI	Naprt1
Ctcf	PDI	Myo7a
Ctcf	PDI	Parp3
Ctcf	PDI	P2ry6
Ctcf	PDI	Olig2
Ctcf	PDI	Nrarp
Ctcf	PDI	Morc1
Ctcf	PDI	Mnd1
Ctcf	PDI	Mest
Ctcf	PDI	Megf10
Ctcf	PDI	Myh11
Ctcf	PDI	Mycn
Ctcf	PDI	Mrvi1
Ctcf	PDI	Mrgpre
Ctcf	PDI	Pold1
Ctcf	PDI	Ppfibp2
Ctcf	PDI	Plek2
Ctcf	PDI	Plxna2
Ctcf	PDI	Ptprm
Ctcf	PDI	Pvrl2
Ctcf	PDI	Ppm1h
Ctcf	PDI	Psmc3ip
Ctcf	PDI	Pcdhb22
Ctcf	PDI	Pcdhb3
Ctcf	PDI	Patz1
Ctcf	PDI	Pcdhb17
Ctcf	PDI	Peg12
Ctcf	PDI	Pipox
Ctcf	PDI	Pdgfra
Ctcf	PDI	Pdgfrl
Ctcf	PDI	Rprm
Ctcf	PDI	Rpgr
Ctcf	PDI	Rtn2
Ctcf	PDI	Rps6ka1
Ctcf	PDI	Scpep1
Ctcf	PDI	Ruvbl2
Ctcf	PDI	Selm
Ctcf	PDI	Sell
Ctcf	PDI	Ralgps2
Ctcf	PDI	Rab32
Ctcf	PDI	Rev1
Ctcf	PDI	Rassf5
Ctcf	PDI	Rhoc
Ctcf	PDI	Rfc4
Ctcf	PDI	Rnf150
Ctcf	PDI	Rhoq
Ctcf	PDI	Slc14a1
Ctcf	PDI	Slc25a23
Ctcf	PDI	Slc2a3
Ctcf	PDI	Slc39a13
Ctcf	PDI	Smtn
Ctcf	PDI	Snai1
Ctcf	PDI	Snai2
Ctcf	PDI	Sorcs2
Ctcf	PDI	Sema3c
Ctcf	PDI	Sema3d
Ctcf	PDI	Serinc3
Ctcf	PDI	Serpinb6b
Ctcf	PDI	Sgce
Ctcf	PDI	Sgpl1
Ctcf	PDI	Sh3bp5
Ctcf	PDI	Shcbp1
Ctcf	PDI	Ccna2
Ctcf	PDI	Ccdc122
Ctcf	PDI	Ccbe1
Ctcf	PDI	Casp2
Ctcf	PDI	Car13
Ctcf	PDI	Camk1d
Ctcf	PDI	Cacybp
Ctcf	PDI	Bmp1
Ctcf	PDI	Bdh2
Ctcf	PDI	Atp2a3
Ctcf	PDI	Apobec3
Ctcf	PDI	Apbb2
Ctcf	PDI	Apba2
Ctcf	PDI	Aox3
Ctcf	PDI	Ankrd6
Ctcf	PDI	Ankrd42
Ctcf	PDI	Dnajb9
Ctcf	PDI	Dner
Ctcf	PDI	Dkk3
Ctcf	PDI	Dlc1
Ctcf	PDI	Depdc1b
Ctcf	PDI	Dhrs13
Ctcf	PDI	Cxcr4
Ctcf	PDI	Cyp1b1
Ctcf	PDI	Cryz
Ctcf	PDI	Ctsh
Ctcf	PDI	Cnpy1
Ctcf	PDI	Col6a2
Ctcf	PDI	Clec2d
Ctcf	PDI	Clu
Ctcf	PDI	Chd1l
Ctcf	PDI	Clcn3
Ctcf	PDI	Gdf5
Ctcf	PDI	Fmod
Ctcf	PDI	Glipr2
Ctcf	PDI	Ghr
Ctcf	PDI	Epha1
Ctcf	PDI	Eml1
Ctcf	PDI	Farp1
Ctcf	PDI	Ephb3
Ctcf	PDI	Ehd2
Ctcf	PDI	Edn1
Ctcf	PDI	Emilin2
Ctcf	PDI	Elf3
Ctcf	PDI	Dtl
Ctcf	PDI	Dnm1
Ctcf	PDI	E130311K13Rik
Ctcf	PDI	Dusp1
Ctcf	PDI	Ltbp2
Ctcf	PDI	Mapt
Ctcf	PDI	Mbd4
Ctcf	PDI	Mcm5
Ctcf	PDI	Kctd11
Ctcf	PDI	Kif23
Ctcf	PDI	Lama1
Ctcf	PDI	Lrrc15
Ctcf	PDI	Il3ra
Ctcf	PDI	Iqgap2
Ctcf	PDI	Irak2
Ctcf	PDI	Itga8
Ctcf	PDI	Gna14
Ctcf	PDI	Gsg2
Ctcf	PDI	Gulp1
Ctcf	PDI	Hoxc10
Ctcf	PDI	Ttyh1
Ctcf	PDI	Ubqln4
Ctcf	PDI	Xkr8
Ctcf	PDI	Ypel5
Ctcf	PDI	Zfp41
Ctcf	PDI	Zfp52
Ctcf	PDI	Zfp704
Ctcf	PDI	Zyx
Ctcf	PDI	Spc24
Ctcf	PDI	Steap1
Ctcf	PDI	Stoml1
Ctcf	PDI	Syce2
Ctcf	PDI	Tap2
Ctcf	PDI	Tbc1d4
Ctcf	PDI	Tead2
Ctcf	PDI	Thbs1
Ctcf	PPI	Ctcf
Ctcf	PPI	Wdr5
Ctcf	PPI	Polr1e
Ctcf	PPI	Polr1b
Dut	PPI	Pparg
E130012A19Rik	PPI	Mtf2
E130012A19Rik	PPI	Suz12
Elavl2	PPI	Tcf3
Ezh2	PDI	Cxcl12
Ezh2	PDI	Ctnnd2
Ezh2	PDI	Cth
Ezh2	PDI	Csf1
Ezh2	PDI	Crybg3
Ezh2	PDI	Crlf1
Ezh2	PDI	Crispld2
Ezh2	PDI	Cpeb2
Ezh2	PDI	Cpeb1
Ezh2	PDI	Colec12
Ezh2	PDI	Col6a3
Ezh2	PDI	Col5a1
Ezh2	PDI	Col4a2
Ezh2	PDI	Col4a1
Ezh2	PDI	Col14a1
Ezh2	PDI	Col12a1
Ezh2	PDI	Edn1
Ezh2	PDI	Efhd1
Ezh2	PDI	Ebf1
Ezh2	PDI	Ebf2
Ezh2	PDI	Dnmt3b
Ezh2	PDI	Dock9
Ezh2	PDI	Dmrt2
Ezh2	PDI	Dnaja4
Ezh2	PDI	Dkk2
Ezh2	PDI	Dll1
Ezh2	PDI	Dctpp1
Ezh2	PDI	Dhrs3
Ezh2	PDI	Cyp1b1
Ezh2	PDI	Dap
Ezh2	PDI	Cxcl14
Ezh2	PDI	Cxcr4
Ezh2	PDI	Cacna1g
Ezh2	PDI	C1ql3
Ezh2	PDI	Camk1d
Ezh2	PDI	Cacna2d2
Ezh2	PDI	Bmp4
Ezh2	PDI	Bmp2
Ezh2	PDI	Bnc1
Ezh2	PDI	Bmper
Ezh2	PDI	Bdnf
Ezh2	PDI	Bdh2
Ezh2	PDI	Bmp1
Ezh2	PDI	Bicc1
Ezh2	PDI	Avpr1a
Ezh2	PDI	Atxn1
Ezh2	PDI	Bai2
Ezh2	PDI	B4galt7
Ezh2	PDI	Clcn2
Ezh2	PDI	Cmah
Ezh2	PDI	Cnn2
Ezh2	PDI	Cnpy1
Ezh2	PDI	Cenpe
Ezh2	PDI	Chst12
Ezh2	PDI	Cited1
Ezh2	PDI	Clcf1
Ezh2	PDI	Cd24a
Ezh2	PDI	Cdh11
Ezh2	PDI	Cdh2
Ezh2	PDI	Celsr1
Ezh2	PDI	Car2
Ezh2	PDI	Ccbe1
Ezh2	PDI	Ccdc102a
Ezh2	PDI	Ccnf
Ezh2	PDI	A930038C07Rik
Ezh2	PDI	A430107O13Rik
Ezh2	PDI	9030418K01Rik
Ezh2	PDI	6230427J02Rik
Ezh2	PDI	Adam33
Ezh2	PDI	Adam12
Ezh2	PDI	Acvrl1
Ezh2	PDI	Acta1
Ezh2	PDI	1700112E06Rik
Ezh2	PDI	1700001O22Rik
Ezh2	PDI	0610007N19Rik
Ezh2	PDI	Aqp3
Ezh2	PDI	Aqp5
Ezh2	PDI	Aldh1l1
Ezh2	PDI	Antxr2
Ezh2	PDI	Ascl1
Ezh2	PDI	Atp8b1
Ezh2	PDI	Arhgap20
Ezh2	PDI	Asap3
Ezh2	PDI	Adamts2
Ezh2	PDI	Adamts5
Ezh2	PDI	Adamts1
Ezh2	PDI	Adamts15
Ezh2	PDI	Aebp1
Ezh2	PDI	Aff3
Ezh2	PDI	Adm
Ezh2	PDI	Adrb1
Ezh2	PDI	Zic2
Ezh2	PDI	Zic5
Ezh2	PDI	X99384
Ezh2	PDI	Zfp423
Ezh2	PDI	Zfp503
Ezh2	PDI	Zfyve28
Ezh2	PDI	Vldlr
Ezh2	PDI	Wnk4
Ezh2	PDI	Wnt5a
Ezh2	PDI	Wt1
Ezh2	PDI	Unc5d
Ezh2	PDI	Vax2
Ezh2	PDI	Vegfa
Ezh2	PDI	Vgf
Ezh2	PDI	Twist2
Ezh2	PDI	Ttc28
Ezh2	PDI	Unc5b
Ezh2	PDI	Ubqln4
Ezh2	PDI	Tpm1
Ezh2	PDI	Tns1
Ezh2	PDI	Tspan15
Ezh2	PDI	Trim9
Ezh2	PDI	Thbd
Ezh2	PDI	Tgfbr3
Ezh2	PDI	Tnfaip2
Ezh2	PDI	Tll1
Ezh2	PDI	Tes
Ezh2	PDI	Tbx21
Ezh2	PDI	Tgfbi
Ezh2	PDI	Tfap4
Ezh2	PDI	Taf5
Ezh2	PDI	Tbc1d4
Ezh2	PDI	Svep1
Ezh2	PDI	Sybu
Ezh2	PDI	St8sia2
Ezh2	PDI	Stil
Ezh2	PDI	Spsb4
Ezh2	PDI	St3gal1
Ezh2	PDI	Sphk1
Ezh2	PDI	Spsb1
Ezh2	PDI	Spaca1
Ezh2	PDI	Spata13
Ezh2	PDI	Sox2
Ezh2	PDI	Sox21
Ezh2	PDI	Sox11
Ezh2	PDI	Sox13
Ezh2	PDI	Sox1
Ezh2	PDI	Smoc2
Ezh2	PDI	Smad6
Ezh2	PDI	Slit2
Ezh2	PDI	Slc39a8
Ezh2	PDI	Slc35d3
Ezh2	PDI	Slc2a10
Ezh2	PDI	Slc16a2
Ezh2	PDI	Six1
Ezh2	PDI	Sirpa
Ezh2	PDI	Shox2
Ezh2	PDI	She
Ezh2	PDI	Sfrp1
Ezh2	PDI	Serinc5
Ezh2	PDI	Sec24d
Ezh2	PDI	Scrib
Ezh2	PDI	Rnf150
Ezh2	PDI	Rora
Ezh2	PDI	Rtn1
Ezh2	PDI	Sall3
Ezh2	PDI	Sall4
Ezh2	PDI	Samd4
Ezh2	PDI	Scarf2
Ezh2	PDI	Scn4b
Ezh2	PDI	Rasgrp2
Ezh2	PDI	Ret
Ezh2	PDI	Rftn1
Ezh2	PDI	Rfx4
Ezh2	PDI	Rgs10
Ezh2	PDI	Rims2
Ezh2	PDI	Ripk4
Ezh2	PDI	Rnd1
Ezh2	PDI	Prkg1
Ezh2	PDI	Prim1
Ezh2	PDI	Prrx1
Ezh2	PDI	Prom1
Ezh2	PDI	Ptger4
Ezh2	PDI	Prss23
Ezh2	PDI	Rasa3
Ezh2	PDI	Ptprm
Ezh2	PDI	Plxnd1
Ezh2	PDI	Pllp
Ezh2	PDI	Polr1e
Ezh2	PDI	Podxl
Ezh2	PDI	Ppm1h
Ezh2	PDI	Pou3f1
Ezh2	PDI	Prex1
Ezh2	PDI	Ppp1r3b
Ezh2	PDI	Pitx2
Ezh2	PDI	Pkp1
Ezh2	PDI	Pgr
Ezh2	PDI	Phox2b
Ezh2	PDI	Plekha2
Ezh2	PDI	Plekho1
Ezh2	PDI	Pkp4
Ezh2	PDI	Plau
Ezh2	PDI	Pde10a
Ezh2	PDI	Pde3b
Ezh2	PDI	Pcdh8
Ezh2	PDI	Pcolce
Ezh2	PDI	Pdlim2
Ezh2	PDI	Peg12
Ezh2	PDI	Pde8a
Ezh2	PDI	Pdgfra
Ezh2	PDI	Pappa
Ezh2	PDI	P4ha2
Ezh2	PDI	Otop1
Ezh2	PDI	Osr1
Ezh2	PDI	Pcdh18
Ezh2	PDI	Pcdh17
Ezh2	PDI	Parp8
Ezh2	PDI	Parp12
Ezh2	PDI	Nuak1
Ezh2	PDI	Ntn4
Ezh2	PDI	Ntn1
Ezh2	PDI	Nt5e
Ezh2	PDI	Olig2
Ezh2	PDI	Olig1
Ezh2	PDI	Odz4
Ezh2	PDI	Ocln
Ezh2	PDI	Nfil3
Ezh2	PDI	Nexn
Ezh2	PDI	Notch1
Ezh2	PDI	Ngef
Ezh2	PDI	Ncapg2
Ezh2	PDI	Ncam1
Ezh2	PDI	Nefl
Ezh2	PDI	Ndufa4l2
Ezh2	PDI	Nrn1
Ezh2	PDI	Npy
Ezh2	PDI	Nrp2
Ezh2	PDI	Nrp1
Ezh2	PDI	Npr2
Ezh2	PDI	Notum
Ezh2	PDI	Nptx1
Ezh2	PDI	Npr3
Ezh2	PDI	Metrnl
Ezh2	PDI	Miat
Ezh2	PDI	Micall2
Ezh2	PDI	Mllt3
Ezh2	PDI	Mapt
Ezh2	PDI	Mcm2
Ezh2	PDI	Mdga2
Ezh2	PDI	Meox2
Ezh2	PDI	Myo1c
Ezh2	PDI	Myrip
Ezh2	PDI	Nat8l
Ezh2	PDI	Nbl1
Ezh2	PDI	Mn1
Ezh2	PDI	Msc
Ezh2	PDI	Mtap6
Ezh2	PDI	Myb
Ezh2	PDI	Lox
Ezh2	PDI	Lmnb2
Ezh2	PDI	Litaf
Ezh2	PDI	Lhx8
Ezh2	PDI	Lgr5
Ezh2	PDI	Lgals7
Ezh2	PDI	Lepre1
Ezh2	PDI	Lemd1
Ezh2	PDI	Maf
Ezh2	PDI	Ly6h
Ezh2	PDI	Ltbp2
Ezh2	PDI	Lrrc8c
Ezh2	PDI	Lrrc26
Ezh2	PDI	Lrp2
Ezh2	PDI	Lrp1
Ezh2	PDI	Lpl
Ezh2	PDI	Irx1
Ezh2	PDI	Itgb1
Ezh2	PDI	Inhbb
Ezh2	PDI	Insm1
Ezh2	PDI	Igf2bp3
Ezh2	PDI	Il15ra
Ezh2	PDI	Id3
Ezh2	PDI	Ier5
Ezh2	PDI	Klf10
Ezh2	PDI	Lbh
Ezh2	PDI	Kcnk1
Ezh2	PDI	Kcnk2
Ezh2	PDI	Jarid2
Ezh2	PDI	Kazald1
Ezh2	PDI	Itgb4
Ezh2	PDI	Jag1
Ezh2	PDI	Has1
Ezh2	PDI	Grk5
Ezh2	PDI	Hes5
Ezh2	PDI	Has2
Ezh2	PDI	Hey1
Ezh2	PDI	Hes6
Ezh2	PDI	Hhipl1
Ezh2	PDI	Hhip
Ezh2	PDI	Hoxc10
Ezh2	PDI	Hoxb9
Ezh2	PDI	Hoxc8
Ezh2	PDI	Hoxc13
Ezh2	PDI	Hs6st2
Ezh2	PDI	Hs3st3a1
Ezh2	PDI	Htra4
Ezh2	PDI	Htra1
Ezh2	PDI	Fzd2
Ezh2	PDI	Fzd8
Ezh2	PDI	Gadd45g
Ezh2	PDI	Galntl1
Ezh2	PDI	Gas1
Ezh2	PDI	Gas6
Ezh2	PDI	Gbx2
Ezh2	PDI	Gdf10
Ezh2	PDI	Gdnf
Ezh2	PDI	Gfra1
Ezh2	PDI	Glis3
Ezh2	PDI	Gpc1
Ezh2	PDI	Gpr124
Ezh2	PDI	Gpr176
Ezh2	PDI	Grb14
Ezh2	PDI	Grem1
Ezh2	PDI	Flnc
Ezh2	PDI	Filip1l
Ezh2	PDI	Fgfr3
Ezh2	PDI	Fgf4
Ezh2	PDI	Foxc2
Ezh2	PDI	Fosl2
Ezh2	PDI	Fndc3b
Ezh2	PDI	Flt1
Ezh2	PDI	Frzb
Ezh2	PDI	Frem2
Ezh2	PDI	Foxg1
Ezh2	PDI	Foxd1
Ezh2	PDI	Fzd1
Ezh2	PDI	Fxyd1
Ezh2	PDI	Fstl3
Ezh2	PDI	Fst
Ezh2	PDI	Emilin2
Ezh2	PDI	Emx2
Ezh2	PDI	Egr2
Ezh2	PDI	Elovl4
Ezh2	PDI	Epha7
Ezh2	PDI	Eppk1
Ezh2	PDI	En2
Ezh2	PDI	Enpp1
Ezh2	PDI	Fam73a
Ezh2	PDI	Fam82a1
Ezh2	PDI	Esrp1
Ezh2	PDI	Fads3
Ezh2	PDI	Fbn1
Ezh2	PDI	Fbxo17
Ezh2	PDI	Farp1
Ezh2	PDI	Fat4
Ezh2	PPI	Dnmt1
Ezh2	PPI	Jarid2
Ezh2	PPI	Mtf2
Ezh2	PPI	Suz12
Fli1	PDI	Apoe
Fli1	PDI	Arhgef3
Fli1	PDI	AI662270
Fli1	PDI	Aim2
Fli1	PDI	Adcy7
Fli1	PDI	AI467606
Fli1	PDI	2210403K04Rik
Fli1	PDI	Actn1
Fli1	PDI	1110008L16Rik
Fli1	PDI	Chst11
Fli1	PDI	Cenpl
Fli1	PDI	Cenpa
Fli1	PDI	Celsr2
Fli1	PDI	Cela1
Fli1	PDI	Cdt1
Fli1	PDI	Ccl9
Fli1	PDI	Casp2
Fli1	PDI	Calhm2
Fli1	PDI	Bmp8a
Fli1	PDI	Blvrb
Fli1	PDI	Best1
Fli1	PDI	B4galt7
Fli1	PDI	Axl
Fli1	PDI	Atp2a3
Fli1	PDI	Arrb2
Fli1	PDI	Eml4
Fli1	PDI	Enpp5
Fli1	PDI	Evi2a
Fli1	PDI	Eya2
Fli1	PDI	Depdc1b
Fli1	PDI	Dusp6
Fli1	PDI	Egr2
Fli1	PDI	Emilin1
Fli1	PDI	Crlf2
Fli1	PDI	Csrp1
Fli1	PDI	Dctpp1
Fli1	PDI	Ddit3
Fli1	PDI	Cmtm3
Fli1	PDI	Cnrip1
Fli1	PDI	Cpa6
Fli1	PDI	Creg1
Fli1	PDI	Higd1a
Fli1	PDI	Hhex
Fli1	PDI	Id3
Fli1	PDI	Hist1h1c
Fli1	PDI	Gsto2
Fli1	PDI	Gpx2
Fli1	PDI	Hes6
Fli1	PDI	Havcr2
Fli1	PDI	Gba
Fli1	PDI	Gas2l3
Fli1	PDI	Ggt5
Fli1	PDI	Gbx2
Fli1	PDI	Fam53b
Fli1	PDI	Fam109b
Fli1	PDI	G530011O06Rik
Fli1	PDI	Fxyd5
Fli1	PDI	Klf2
Fli1	PDI	Krt8
Fli1	PDI	Isg20
Fli1	PDI	Kifc1
Fli1	PDI	Lrmp
Fli1	PDI	Lsm2
Fli1	PDI	Lbh
Fli1	PDI	Lpp
Fli1	PDI	Ifih1
Fli1	PDI	Ifit2
Fli1	PDI	Ier3
Fli1	PDI	Ifi202b
Fli1	PDI	Il3ra
Fli1	PDI	Ilf2
Fli1	PDI	Ifngr2
Fli1	PDI	Igfbp4
Fli1	PDI	Naglu
Fli1	PDI	Myom1
Fli1	PDI	Myo1h
Fli1	PDI	Myo1c
Fli1	PDI	Ocln
Fli1	PDI	Nop58
Fli1	PDI	Nfib
Fli1	PDI	Ncapd2
Fli1	PDI	Mtap1a
Fli1	PDI	Msh6
Fli1	PDI	Mcfd2
Fli1	PDI	Map4k1
Fli1	PDI	Mylpf
Fli1	PDI	Mylip
Fli1	PDI	Mxra8
Fli1	PDI	Mtf2
Fli1	PDI	Pla2g15
Fli1	PDI	Plod3
Fli1	PDI	Plscr2
Fli1	PDI	Pofut2
Fli1	PDI	Pold4
Fli1	PDI	Prss16
Fli1	PDI	Ptgs1
Fli1	PDI	Ptgs2
Fli1	PDI	Osbpl3
Fli1	PDI	Osbpl5
Fli1	PDI	Palld
Fli1	PDI	Patz1
Fli1	PDI	Pcna
Fli1	PDI	Pde10a
Fli1	PDI	Pim3
Fli1	PDI	Pkdcc
Fli1	PDI	Rnase4
Fli1	PDI	Rhoq
Fli1	PDI	Ruvbl1
Fli1	PDI	Rpa2
Fli1	PDI	Saa3
Fli1	PDI	S100a4
Fli1	PDI	Serinc5
Fli1	PDI	Serbp1
Fli1	PDI	Pvrl2
Fli1	PDI	Ptprn
Fli1	PDI	Rab25
Fli1	PDI	Rab23
Fli1	PDI	Rasgrp2
Fli1	PDI	Ramp2
Fli1	PDI	Rfx7
Fli1	PDI	Rcn3
Fli1	PDI	Slfn5
Fli1	PDI	Slc43a3
Fli1	PDI	Slc41a3
Fli1	PDI	Slc27a3
Fli1	PDI	Slc27a2
Fli1	PDI	Sirpa
Fli1	PDI	Serpine1
Fli1	PDI	Serpinb6b
Fli1	PDI	Tap2
Fli1	PDI	Taf5
Fli1	PDI	Stoml1
Fli1	PDI	Spsb4
Fli1	PDI	Snx30
Fli1	PDI	Snrpg
Fli1	PDI	Snhg3
Fli1	PDI	Smg7
Fli1	PDI	Tns1
Fli1	PDI	Tpm4
Fli1	PDI	Tnfrsf11b
Fli1	PDI	Tnfrsf12a
Fli1	PDI	Tmem194
Fli1	PDI	Tmem86a
Fli1	PDI	Tes
Fli1	PDI	Tlr4
Fli1	PDI	Zfp184
Fli1	PDI	Zfp422
Fli1	PDI	Wdr5
Fli1	PDI	Wwc1
Fli1	PDI	Usp18
Fli1	PDI	Usp37
Fli1	PDI	Trpv2
Fli1	PDI	Tspan4
Fli1	PDI	Zyx
Foxo1	PDI	Aldh1l1
Foxo1	PDI	Apol7a
Foxo1	PDI	Dner
Foxo1	PDI	Dusp14
Foxo1	PDI	Ebf1
Foxo1	PDI	Fam134b
Foxo1	PDI	Asap3
Foxo1	PDI	Blm
Foxo1	PDI	Ccl9
Foxo1	PDI	Ccnf
Foxo1	PDI	Id3
Foxo1	PDI	Htr3a
Foxo1	PDI	H3f3b
Foxo1	PDI	Ghr
Foxo1	PDI	Notch1
Foxo1	PDI	Naglu
Foxo1	PDI	Mycn
Foxo1	PDI	Ifngr2
Foxo1	PDI	Oaf
Foxo1	PDI	Nrp2
Foxo1	PDI	Nrn1
Foxo1	PDI	Npy
Foxo1	PDI	Ptprf
Foxo1	PDI	Ppap2b
Foxo1	PDI	Pim3
Foxo1	PDI	Pdk4
Foxo1	PDI	Sardh
Foxo1	PDI	Sgol1
Foxo1	PDI	Rbm47
Foxo1	PDI	Rbp1
Foxo1	PDI	St3gal1
Foxo1	PDI	Tmem140
Foxo1	PDI	Slc22a23
Foxo1	PDI	Slc24a6
Foxo1	PDI	Wdr5
Foxo1	PDI	Wdr81
Foxo1	PDI	Tns1
Foxo1	PDI	Ung
Foxp2	PDI	Tspan13
Foxp2	PDI	Tram1l1
Foxp2	PDI	Wasf1
Foxp2	PDI	Thbs2
Foxp2	PDI	Tex21
Foxp2	PDI	Tnnc1
Foxp2	PDI	Tnfrsf11b
Foxp2	PDI	Jak1
Foxp2	PDI	Inhbb
Foxp2	PDI	Ldb2
Foxp2	PDI	Klf6
Foxp2	PDI	Lmnb1
Foxp2	PDI	Lgals3
Foxp2	PDI	Lpp
Foxp2	PDI	Lpl
Foxp2	PDI	Ly6h
Foxp2	PDI	Lrmp
Foxp2	PDI	Malt1
Foxp2	PDI	Magee1
Foxp2	PDI	Mbtd1
Foxp2	PDI	Mapk4
Foxp2	PDI	Mest
Foxp2	PDI	Mcpt8
Foxp2	PDI	Morc1
Foxp2	PDI	Msrb3
Foxp2	PDI	Mthfd1
Foxp2	PDI	Myh2
Foxp2	PDI	Naalad2
Foxp2	PDI	Ncam1
Foxp2	PDI	Nfe2l3
Foxp2	PDI	Nfil3
Foxp2	PDI	Nid1
Foxp2	PDI	Nrn1
Foxp2	PDI	Nrp2
Foxp2	PDI	Ntn4
Foxp2	PDI	Nuak1
Foxp2	PDI	Nup210
Foxp2	PDI	Osbpl5
Foxp2	PDI	P4ha1
Foxp2	PDI	Plxna2
Foxp2	PDI	Pla2g4a
Foxp2	PDI	Pitx2
Foxp2	PDI	Pdxp
Foxp2	PDI	Rfc4
Foxp2	PDI	Rab17
Foxp2	PDI	Prdm8
Foxp2	PDI	Ppap2b
Foxp2	PDI	Rpa2
Foxp2	PDI	Rhpn2
Foxp2	PDI	Rhoj
Foxp2	PDI	Rhod
Foxp2	PDI	Sema3a
Foxp2	PDI	Sardh
Foxp2	PDI	Rras2
Foxp2	PDI	Rpgr
Foxp2	PDI	Slc12a2
Foxp2	PDI	Slc14a1
Foxp2	PDI	Sertad4
Foxp2	PDI	Sgol2
Foxp2	PDI	Slco2a1
Foxp2	PDI	Smpdl3b
Foxp2	PDI	Slc2a3
Foxp2	PDI	Slc39a10
Foxp2	PDI	Steap1
Foxp2	PDI	Sumf1
Foxp2	PDI	Specc1
Foxp2	PDI	St3gal6
Foxp2	PDI	Tac1
Foxp2	PDI	Tcfl5
Foxp2	PDI	Suv39h2
Foxp2	PDI	Sytl2
Foxp2	PDI	6330406I15Rik
Foxp2	PDI	Acvr2a
Foxp2	PDI	4632428N05Rik
Foxp2	PDI	5830418K08Rik
Foxp2	PDI	Ampd3
Foxp2	PDI	Adh7
Foxp2	PDI	Blmh
Foxp2	PDI	Birc5
Foxp2	PDI	Cck
Foxp2	PDI	C1qtnf2
Foxp2	PDI	Cd59a
Foxp2	PDI	Cd53
Foxp2	PDI	Clec2d
Foxp2	PDI	Cenph
Foxp2	PDI	Col3a1
Foxp2	PDI	Col24a1
Foxp2	PDI	Depdc1a
Foxp2	PDI	Cyr61
Foxp2	PDI	Dusp6
Foxp2	PDI	Dnm1
Foxp2	PDI	Ebf2
Foxp2	PDI	Eef2k
Foxp2	PDI	Elavl4
Foxp2	PDI	Elmod1
Foxp2	PDI	Etv1
Foxp2	PDI	Etv5
Foxp2	PDI	Ezh2
Foxp2	PDI	Flt1
Foxp2	PDI	Fmo2
Foxp2	PDI	Gkn1
Foxp2	PDI	Gphn
Foxp2	PDI	Gpr176
Foxp2	PDI	Has1
Foxp2	PDI	Havcr2
Foxp2	PDI	Igf2bp3
Foxp2	PDI	Inhba
Gata3	PDI	Rab17
Gata3	PDI	Rftn1
Gata3	PDI	Rgs5
Gata3	PDI	Sgcb
Gata3	PDI	Slc25a23
Gata3	PDI	Slc2a6
Gata3	PDI	Spint2
Gata3	PDI	Spsb4
Gata3	PDI	P4ha2
Gata3	PDI	Pdcd4
Gata3	PDI	Pdxp
Gata3	PDI	Pla2g7
Gata3	PDI	Pole
Gata3	PDI	Pou3f1
Gata3	PDI	Prkar2b
Gata3	PDI	Prmt5
Gata3	PDI	Tjp2
Gata3	PDI	Tgfbr3
Gata3	PDI	Tmigd1
Gata3	PDI	Tmem39b
Gata3	PDI	Vdr
Gata3	PDI	Unc5d
Gata3	PDI	Zic3
Gata3	PDI	6330503K22Rik
Gata3	PDI	Arl4a
Gata3	PDI	Arhgef3
Gata3	PDI	BC048355
Gata3	PDI	Arsa
Gata3	PDI	Adamts5
Gata3	PDI	Acvr2a
Gata3	PDI	Apbb2
Gata3	PDI	Amph
Gata3	PDI	Col4a1
Gata3	PDI	Crym
Gata3	PDI	Csrp1
Gata3	PDI	Ctgf
Gata3	PDI	Casp12
Gata3	PDI	Cdh13
Gata3	PDI	Cldn7
Gata3	PDI	Clu
Gata3	PDI	Dppa2
Gata3	PDI	Dusp6
Gata3	PDI	Edn1
Gata3	PDI	Emb
Gata3	PDI	Cxcl14
Gata3	PDI	Ddah1
Gata3	PDI	Dll1
Gata3	PDI	Dnmt3l
Gata3	PDI	Gng13
Gata3	PDI	Gnb4
Gata3	PDI	Glt28d2
Gata3	PDI	Gjb5
Gata3	PDI	Galntl4
Gata3	PDI	Galnt10
Gata3	PDI	Fmod
Gata3	PDI	Fgf2
Gata3	PDI	Kcnk1
Gata3	PDI	Jarid2
Gata3	PDI	Itgbl1
Gata3	PDI	Igfbp4
Gata3	PDI	Hoxc13
Gata3	PDI	Hey1
Gata3	PDI	Gsta3
Gata3	PDI	Gsg2
Gata3	PDI	Mfge8
Gata3	PDI	Mllt3
Gata3	PDI	Lrmp
Gata3	PDI	Lrrc1
Gata3	PDI	Lgals3
Gata3	PDI	Litaf
Gata3	PDI	Klk1
Gata3	PDI	Lbr
Gata3	PDI	Nnmt
Gata3	PDI	Nppb
Gata3	PDI	Ngef
Gata3	PDI	Nnat
Gata3	PDI	Mybl2
Gata3	PDI	Myc
Gata3	PDI	Mmp19
Gata3	PDI	Mrvi1
Gata3	PPI	Tbx21
Gmnn	PPI	Phc1
Jarid2	PDI	2010001M09Rik
Jarid2	PDI	3110039M20Rik
Jarid2	PDI	Pkp1
Jarid2	PDI	Pkdcc
Jarid2	PDI	Plekha2
Jarid2	PDI	Plat
Jarid2	PDI	Pou3f1
Jarid2	PDI	Plxnd1
Jarid2	PDI	Ppm1h
Jarid2	PDI	Pparg
Jarid2	PDI	Pde8b
Jarid2	PDI	Pde3b
Jarid2	PDI	Pdlim2
Jarid2	PDI	Pdgfra
Jarid2	PDI	Pgr
Jarid2	PDI	Peg12
Jarid2	PDI	Pitx2
Jarid2	PDI	Phox2b
Jarid2	PDI	Ptger4
Jarid2	PDI	Pth1r
Jarid2	PDI	Ptprm
Jarid2	PDI	Ptx3
Jarid2	PDI	Rassf5
Jarid2	PDI	Ret
Jarid2	PDI	Rftn1
Jarid2	PDI	Rfx4
Jarid2	PDI	Ppp1r14c
Jarid2	PDI	Ppp1r3d
Jarid2	PDI	Prdm8
Jarid2	PDI	Prkd1
Jarid2	PDI	Prkg1
Jarid2	PDI	Prr16
Jarid2	PDI	Prrx1
Jarid2	PDI	Prrx2
Jarid2	PDI	Sema3d
Jarid2	PDI	Scn4b
Jarid2	PDI	Scarf2
Jarid2	PDI	Scara3
Jarid2	PDI	Sgcb
Jarid2	PDI	Sfrp1
Jarid2	PDI	Sertad4
Jarid2	PDI	Sema7a
Jarid2	PDI	Rnf150
Jarid2	PDI	Ripk4
Jarid2	PDI	Rgs10
Jarid2	PDI	Rgl1
Jarid2	PDI	Samd4
Jarid2	PDI	Sall3
Jarid2	PDI	Rspo3
Jarid2	PDI	Rrad
Jarid2	PDI	Slc41a2
Jarid2	PDI	Slit2
Jarid2	PDI	Slc35d3
Jarid2	PDI	Slc39a8
Jarid2	PDI	Smoc2
Jarid2	PDI	Sod3
Jarid2	PDI	Slit3
Jarid2	PDI	Smad6
Jarid2	PDI	Shisa6
Jarid2	PDI	Shox2
Jarid2	PDI	She
Jarid2	PDI	Shisa3
Jarid2	PDI	Slc22a23
Jarid2	PDI	Slc2a13
Jarid2	PDI	Six1
Jarid2	PDI	Slc16a2
Jarid2	PDI	Lhfp
Jarid2	PDI	Leprel1
Jarid2	PDI	Lhx8
Jarid2	PDI	Lhfpl2
Jarid2	PDI	Kcnk2
Jarid2	PDI	Kazald1
Jarid2	PDI	Lad1
Jarid2	PDI	Kif26b
Jarid2	PDI	Itpripl2
Jarid2	PDI	Itga1
Jarid2	PDI	Jph2
Jarid2	PDI	Jag1
Jarid2	PDI	Insm1
Jarid2	PDI	Inpp5a
Jarid2	PDI	Ism1
Jarid2	PDI	Irx1
Jarid2	PDI	Metrnl
Jarid2	PDI	Mfsd2a
Jarid2	PDI	Mllt3
Jarid2	PDI	Mn1
Jarid2	PDI	Map3k5
Jarid2	PDI	Mark1
Jarid2	PDI	Mdga2
Jarid2	PDI	Meox2
Jarid2	PDI	Ltbp2
Jarid2	PDI	Lypd6b
Jarid2	PDI	Maf
Jarid2	PDI	Man1a
Jarid2	PDI	Lox
Jarid2	PDI	Lrp2
Jarid2	PDI	Lrrc26
Jarid2	PDI	Lrrc8c
Jarid2	PDI	Nt5e
Jarid2	PDI	Nrp2
Jarid2	PDI	Nrp1
Jarid2	PDI	Nrn1
Jarid2	PDI	Nptx1
Jarid2	PDI	Npr3
Jarid2	PDI	Nppc
Jarid2	PDI	Ngf
Jarid2	PDI	Ngef
Jarid2	PDI	Nexn
Jarid2	PDI	Nefl
Jarid2	PDI	Nbl1
Jarid2	PDI	Nat8l
Jarid2	PDI	Myrip
Jarid2	PDI	Myb
Jarid2	PDI	Mrc2
Jarid2	PDI	Pcdh8
Jarid2	PDI	Pde10a
Jarid2	PDI	Pcdh17
Jarid2	PDI	Pcdh19
Jarid2	PDI	Parp12
Jarid2	PDI	Parp8
Jarid2	PDI	P4ha2
Jarid2	PDI	Pappa
Jarid2	PDI	Osr1
Jarid2	PDI	Otop1
Jarid2	PDI	Olig2
Jarid2	PDI	Osmr
Jarid2	PDI	Ocln
Jarid2	PDI	Olig1
Jarid2	PDI	Ntn1
Jarid2	PDI	Ntn4
Jarid2	PDI	Dmrt2
Jarid2	PDI	Dnaja4
Jarid2	PDI	Dsp
Jarid2	PDI	E130203B14Rik
Jarid2	PDI	Ebf1
Jarid2	PDI	Ebf2
Jarid2	PDI	Efhd1
Jarid2	PDI	Egr2
Jarid2	PDI	Elovl4
Jarid2	PDI	Emx2
Jarid2	PDI	Emx2os
Jarid2	PDI	En2
Jarid2	PDI	Enpp1
Jarid2	PDI	Epha7
Jarid2	PDI	Fam19a2
Jarid2	PDI	Fam53b
Jarid2	PDI	Farp1
Jarid2	PDI	Fam84a
Jarid2	PDI	Fbn1
Jarid2	PDI	Fat4
Jarid2	PDI	Fkbp10
Jarid2	PDI	Fgfr3
Jarid2	PDI	Flt1
Jarid2	PDI	Flnc
Jarid2	PDI	Foxd1
Jarid2	PDI	Foxc2
Jarid2	PDI	Frem2
Jarid2	PDI	Foxg1
Jarid2	PDI	Fst
Jarid2	PDI	Frzb
Jarid2	PDI	Fzd2
Jarid2	PDI	Fzd1
Jarid2	PDI	Gadd45g
Jarid2	PDI	Galntl1
Jarid2	PDI	Fzd8
Jarid2	PDI	G530011O06Rik
Jarid2	PDI	Gdnf
Jarid2	PDI	Gfra1
Jarid2	PDI	Gas1
Jarid2	PDI	Gbx2
Jarid2	PDI	Glis3
Jarid2	PDI	Glrb
Jarid2	PDI	Ghr
Jarid2	PDI	Gjb2
Jarid2	PDI	Gpr176
Jarid2	PDI	Grem1
Jarid2	PDI	Gm5089
Jarid2	PDI	Gpr124
Jarid2	PDI	Hhipl1
Jarid2	PDI	Hes5
Jarid2	PDI	Has2
Jarid2	PDI	Grwd1
Jarid2	PDI	Hs3st3a1
Jarid2	PDI	Hoxc8
Jarid2	PDI	Hoxc10
Jarid2	PDI	Hoxb9
Jarid2	PDI	Htra4
Jarid2	PDI	Htra1
Jarid2	PDI	Htr3a
Jarid2	PDI	Hs6st2
Jarid2	PDI	Inhbb
Jarid2	PDI	Il15ra
Jarid2	PDI	Igfbp4
Jarid2	PDI	Ier5
Jarid2	PDI	Adam12
Jarid2	PDI	Adamts1
Jarid2	PDI	Adamts2
Jarid2	PDI	Adamts5
Jarid2	PDI	4632428N05Rik
Jarid2	PDI	6430704M03Rik
Jarid2	PDI	9030418K01Rik
Jarid2	PDI	A930038C07Rik
Jarid2	PDI	Aim1
Jarid2	PDI	Ano1
Jarid2	PDI	Apba2
Jarid2	PDI	Aqp5
Jarid2	PDI	Adcy7
Jarid2	PDI	Adm
Jarid2	PDI	Adrb1
Jarid2	PDI	Aff3
Jarid2	PDI	Avpr1a
Jarid2	PDI	Atxn1
Jarid2	PDI	Baz1a
Jarid2	PDI	Bai2
Jarid2	PDI	Arhgdig
Jarid2	PDI	Arhgap6
Jarid2	PDI	Atp8b1
Jarid2	PDI	Ascl1
Jarid2	PDI	Bnc1
Jarid2	PDI	Bmper
Jarid2	PDI	C77080
Jarid2	PDI	C1ql3
Jarid2	PDI	Bicc1
Jarid2	PDI	Bdnf
Jarid2	PDI	Bmp2
Jarid2	PDI	Bmp1
Jarid2	PDI	Cdh13
Jarid2	PDI	Cdh2
Jarid2	PDI	Cd24a
Jarid2	PDI	Cdh11
Jarid2	PDI	Card10
Jarid2	PDI	Cck
Jarid2	PDI	Cacna1c
Jarid2	PDI	Cacna1g
Jarid2	PDI	Col12a1
Jarid2	PDI	Col14a1
Jarid2	PDI	Cited1
Jarid2	PDI	Cobll1
Jarid2	PDI	Chst11
Jarid2	PDI	Chsy3
Jarid2	PDI	Celsr2
Jarid2	PDI	Ch25h
Jarid2	PDI	Ctnnd2
Jarid2	PDI	Csf1
Jarid2	PDI	Crlf1
Jarid2	PDI	Cpeb2
Jarid2	PDI	Cpeb1
Jarid2	PDI	Col8a2
Jarid2	PDI	Col4a2
Jarid2	PDI	Col4a1
Jarid2	PDI	Dll1
Jarid2	PDI	D1Ertd622e
Jarid2	PDI	Cyr61
Jarid2	PDI	Cyp1b1
Jarid2	PDI	Cygb
Jarid2	PDI	Cxcr4
Jarid2	PDI	Cxcl14
Jarid2	PDI	Cxcl12
Jarid2	PDI	Unc5b
Jarid2	PDI	Ugt8a
Jarid2	PDI	Ube2c
Jarid2	PDI	Twist2
Jarid2	PDI	Trim9
Jarid2	PDI	Tpm1
Jarid2	PDI	Tnfsf11
Jarid2	PDI	Tnfaip2
Jarid2	PDI	Zic2
Jarid2	PDI	Zfp503
Jarid2	PDI	Zfp423
Jarid2	PDI	Wt1
Jarid2	PDI	Wnt5a
Jarid2	PDI	Wnt16
Jarid2	PDI	Vax2os2
Jarid2	PDI	Vax2
Jarid2	PDI	St3gal6
Jarid2	PDI	St6gal2
Jarid2	PDI	Spsb4
Jarid2	PDI	St3gal1
Jarid2	PDI	Sox21
Jarid2	PDI	Sphk1
Jarid2	PDI	Sox1
Jarid2	PDI	Sox11
Jarid2	PDI	Tll1
Jarid2	PDI	Tmem229b
Jarid2	PDI	Tgfbr3
Jarid2	PDI	Thbd
Jarid2	PDI	Tbc1d4
Jarid2	PDI	Tbx21
Jarid2	PDI	St8sia2
Jarid2	PDI	Svep1
Jarid2	PDI	Zic5
Jarid2	PPI	Mtf2
Jarid2	PPI	Ezh2
Jarid2	PPI	Suz12
Klf2	PDI	Hoxc8
Klf2	PDI	Hoxb9
Klf2	PDI	Klf2
Klf2	PDI	Jarid2
Klf2	PDI	Ascl1
Klf2	PDI	Bnip3
Klf2	PDI	Bmp4
Klf2	PDI	Prdm1
Klf2	PDI	Phc1
Klf2	PDI	Sall1
Klf2	PDI	Rps6ka1
Klf2	PDI	Nanog
Klf2	PDI	Lefty1
Klf2	PDI	Pdgfra
Klf2	PDI	Nrp2
Klf2	PDI	Sox2
Klf2	PDI	Zic3
Klf2	PDI	Six1
Klf2	PDI	Slc2a3
Klf2	PDI	Snai1
Klf2	PDI	Sncg
Klf5	PDI	Ascl1
Klf5	PDI	Bmp4
Klf5	PDI	Bnip3
Klf5	PDI	Hoxb9
Klf5	PDI	Hoxc8
Klf5	PDI	Jarid2
Klf5	PDI	Klf2
Klf5	PDI	Lefty1
Klf5	PDI	Nanog
Klf5	PDI	Nrp2
Klf5	PDI	Pdgfra
Klf5	PDI	Phc1
Klf5	PDI	Prdm1
Klf5	PDI	Rps6ka1
Klf5	PDI	Sall1
Klf5	PDI	Slc2a3
Klf5	PDI	Six1
Klf5	PDI	Sncg
Klf5	PDI	Snai1
Klf5	PDI	Zic3
Klf5	PDI	Sox2
Mtf2	PDI	Gas6
Mtf2	PDI	Gbx2
Mtf2	PDI	Galntl4
Mtf2	PDI	Gas1
Mtf2	PDI	Gdnf
Mtf2	PDI	Gfra1
Mtf2	PDI	Gchfr
Mtf2	PDI	Gdf10
Mtf2	PDI	Fzd8
Mtf2	PDI	Gabrb1
Mtf2	PDI	Fzd1
Mtf2	PDI	Fzd2
Mtf2	PDI	Galnt13
Mtf2	PDI	Galntl1
Mtf2	PDI	Gadd45g
Mtf2	PDI	Galnt10
Mtf2	PDI	Frmd6
Mtf2	PDI	Frem2
Mtf2	PDI	Foxg1
Mtf2	PDI	Foxd1
Mtf2	PDI	Fxyd5
Mtf2	PDI	Fxyd1
Mtf2	PDI	Fst
Mtf2	PDI	Frzb
Mtf2	PDI	Flnc
Mtf2	PDI	Ficd
Mtf2	PDI	Fhl2
Mtf2	PDI	Fgfr3
Mtf2	PDI	Foxc2
Mtf2	PDI	Fosl2
Mtf2	PDI	Fndc3b
Mtf2	PDI	Flt1
Mtf2	PDI	Hhipl1
Mtf2	PDI	Hmgb3
Mtf2	PDI	Hoxb9
Mtf2	PDI	Hoxc10
Mtf2	PDI	Hoxc13
Mtf2	PDI	Hoxc8
Mtf2	PDI	Hrh1
Mtf2	PDI	Hs3st1
Mtf2	PDI	Grm4
Mtf2	PDI	Grwd1
Mtf2	PDI	Gyg
Mtf2	PDI	Hbegf
Mtf2	PDI	Hes5
Mtf2	PDI	Hes6
Mtf2	PDI	Hhex
Mtf2	PDI	Hhip
Mtf2	PDI	Gpr124
Mtf2	PDI	Gpc1
Mtf2	PDI	Gpr149
Mtf2	PDI	Gpr126
Mtf2	PDI	Grb14
Mtf2	PDI	Gpr176
Mtf2	PDI	Grem2
Mtf2	PDI	Grem1
Mtf2	PDI	Gjb2
Mtf2	PDI	Ghr
Mtf2	PDI	Glrb
Mtf2	PDI	Glis3
Mtf2	PDI	Gna14
Mtf2	PDI	Gm106
Mtf2	PDI	Gng8
Mtf2	PDI	Gng11
Mtf2	PDI	Dhrs3
Mtf2	PDI	Dkk2
Mtf2	PDI	Dact1
Mtf2	PDI	Ddah1
Mtf2	PDI	D18Ertd653e
Mtf2	PDI	D1Ertd622e
Mtf2	PDI	Cyp1b1
Mtf2	PDI	Cyr61
Mtf2	PDI	Cxcr4
Mtf2	PDI	Cygb
Mtf2	PDI	Cxcl14
Mtf2	PDI	Cxcl5
Mtf2	PDI	Ctnnd2
Mtf2	PDI	Cxcl12
Mtf2	PDI	Csf1
Mtf2	PDI	Csgalnact1
Mtf2	PDI	Crmp1
Mtf2	PDI	Crlf1
Mtf2	PDI	Crim1
Mtf2	PDI	Creg1
Mtf2	PDI	Cpeb2
Mtf2	PDI	Cpeb1
Mtf2	PDI	Colec12
Mtf2	PDI	Col8a2
Mtf2	PDI	Col5a1
Mtf2	PDI	Col4a2
Mtf2	PDI	Col4a1
Mtf2	PDI	Col24a1
Mtf2	PDI	Col14a1
Mtf2	PDI	Col12a1
Mtf2	PDI	Cobll1
Mtf2	PDI	Cntln
Mtf2	PDI	Fbln5
Mtf2	PDI	Fbn1
Mtf2	PDI	Fgd5
Mtf2	PDI	Fgf2
Mtf2	PDI	Ereg
Mtf2	PDI	Fads3
Mtf2	PDI	Farp1
Mtf2	PDI	Fat4
Mtf2	PDI	Epb4.1l1
Mtf2	PDI	Epb4.1l3
Mtf2	PDI	Epb4.1l4b
Mtf2	PDI	Epha7
Mtf2	PDI	Eml1
Mtf2	PDI	Emx2
Mtf2	PDI	En2
Mtf2	PDI	Enpp1
Mtf2	PDI	Elovl4
Mtf2	PDI	Elmod1
Mtf2	PDI	Emilin2
Mtf2	PDI	Elovl7
Mtf2	PDI	Ebf2
Mtf2	PDI	Ebf1
Mtf2	PDI	Egr2
Mtf2	PDI	Efhd1
Mtf2	PDI	Dnm1
Mtf2	PDI	Dner
Mtf2	PDI	E130203B14Rik
Mtf2	PDI	Dsp
Mtf2	PDI	Dmrt2
Mtf2	PDI	Dll1
Mtf2	PDI	Dnajb3
Mtf2	PDI	Dnaja4
Mtf2	PDI	Avpr1a
Mtf2	PDI	Atxn1
Mtf2	PDI	Atp8b1
Mtf2	PDI	Atp2a3
Mtf2	PDI	Bai3
Mtf2	PDI	Bai2
Mtf2	PDI	B4galnt4
Mtf2	PDI	B2m
Mtf2	PDI	Bicc1
Mtf2	PDI	Bdnf
Mtf2	PDI	BC048355
Mtf2	PDI	Baz1a
Mtf2	PDI	Bmp4
Mtf2	PDI	Bmp2
[truncated: 9,054 more rows]
