# Supplementary material for: Predicting involvement of polycomb repressive complex 2 in direct conversion of mouse fibroblasts into induced neural stem cells
Source: Stem Cell Res Ther. 2015 Mar 21;6(1):42. doi: 10.1186/s13287-015-0045-x (PMC4397673; doi:10.1186/s13287-015-0045-x)
Supplement: Additional file 6: Table S6. — Predicting collaboration of TFs in regulation of the most affected signaling pathways. [file 13287_2015_45_MOESM6_ESM.xlsx]

## Sheet: Sheet1
G.symbol	BMP signaling pathway	cytokine-mediated signaling pathway	ERK1-ERK2 cascade	Ras protein signal transduction	Rho protein signal transduction	G-protein coupled receptor signaling pathway	MAPK cascade	transforming growth factor beta receptor signaling pathway	transmembrane receptor protein tyrosine kinase signaling pathway	Wnt receptor signaling pathway
Suz12	0.67	0.37	0.47	0.43	0.46	0.6	0.56	0.51	0.54	0.63
Nanog	0.6	0.41	0.5	0.48	0.53	0.32	0.51	0.48	0.42	0.44
Mtf2	0.71	0.34	0.33	0.28	0.33	0.43	0.41	0.41	0.46	0.55
Pou5f1	0.6	0.48	0.44	0.33	0.33	0.29	0.44	0.34	0.37	0.5
Tcf3	0.71	0.27	0.47	0.35	0.36	0.31	0.47	0.41	0.33	0.42
Sox2	0.53	0.27	0.33	0.38	0.4	0.25	0.34	0.27	0.31	0.42
Smarca4	0.42	0.34	0.41	0.25	0.3	0.26	0.38	0.37	0.3	0.32
Ezh2	0.67	0.13	0.22	0.33	0.33	0.28	0.26	0.31	0.31	0.38
Pparg	0.42	0.24	0.33	0.35	0.3	0.28	0.34	0.34	0.33	0.28
Jarid2	0.57	0.2	0.22	0.17	0.2	0.26	0.26	0.31	0.27	0.34
Trim28	0.5	0.24	0.22	0.17	0.16	0.21	0.27	0.37	0.24	0.38
Tet1	0.28	0.27	0.25	0.2	0.2	0.25	0.26	0.34	0.24	0.32
Sall4	0.39	0.17	0.41	0.12	0.1	0.1	0.3	0.2	0.31	0.25
Myc	0.25	0.27	0.22	0.1	0.4	0.18	0.23	0.17	0.19	0.23
Tfap2c	0.28	0.34	0.33	0.12	0.13	0.17	0.22	0.1	0.22	0.13
Olig2	0.28	0.24	0.16	0.12	0.16	0.15	0.22	0.31	0.06	0.25
Wt1	0.32	0.1	0.13	0.1	0.1	0.17	0.16	0.27	0.21	0.28
Rad21	0.17	0.24	0.22	0.12	0.13	0.14	0.16	0.24	0.18	0.21
Nr0b1	0.32	0.1	0.27	0.1	0.13	0.06	0.22	0.1	0.22	0.19
Phc1	0.32	0.1	0.13	0.07	0.1	0.18	0.16	0.13	0.19	0.23
Tead4	0.14	0.2	0.11	0.23	0.26	0.06	0.13	0.17	0.06	0.13
Runx1	0.07	0.17	0.16	0.2	0.2	0.14	0.15	0.06	0.1	0.13
Tfcp2l1	0.17	0.06	0.11	0.15	0.16	0.09	0.09	0.13	0.15	0.15
Cebpb	0.17	0.1	0.02	0.07	0.1	0.06	0.13	0.2	0.13	0.17
Nr3c1	0.03	0.17	0.13	0.15	0.16	0.03	0.13	0.06	0.13	0.07
Stat4	0.07	0.24	0.19	0.07	0.1	0.12	0.18	0.03	0.04	0.03
Ccnd1	0.17	0.06	0.11	0.07	0.1	0.03	0.12	0.13	0.12	0.11
Cnot3	0.14	0.13	0.11	0.07	0.06	0.06	0.13	0.06	0.09	0.11
Mycn	0.1	0.03	0.05	0.15	0.16	0.03	0.08	0.06	0.06	0.09
Mybl2	0.1	0.06	0.02	0.1	0.13	0.07	0.04	0.1	0.07	0.11
Myb	0.03	0.06	0.05	0.15	0.16	0.04	0.06	0.06	0.06	0.05
Ctcf	0	0.06	0.08	0.1	0.13	0.04	0.06	0.06	0.09	0.11
Cebpd	0.07	0	0.11	0.1	0.1	0.03	0	0.06	0.12	0.05
Chd7	0.1	0.03	0.19	0.05	0.06	0.01	0.06	0	0.03	0.07
Fli1	0	0.06	0.08	0.05	0.06	0.06	0.06	0.1	0.06	0.05
Gata3	0.07	0	0.08	0.05	0.06	0.07	0.09	0.03	0.07	0.01
Foxp2	0.07	0.06	0.05	0.05	0.03	0.04	0.05	0.03	0.04	0.03
Prdm5	0.03	0.03	0.08	0.05	0.03	0.07	0.06	0	0.03	0.03
Zic3	0.07	0.06	0	0	0	0.01	0.02	0.1	0.03	0.09
Klf2	0.07	0	0.05	0	0	0	0.08	0	0.03	0.05
Rcor2	0.07	0.03	0.02	0	0	0.01	0.04	0.03	0.01	0.03
Chd1	0	0	0.05	0.05	0.03	0.01	0.04	0	0.03	0.03
Sin3a	0.03	0	0	0.02	0.03	0.06	0	0.03	0.03	0.03
Klf5	0.07	0	0.05	0	0	0	0	0	0.03	0.05
Foxo1	0.03	0.03	0	0.02	0	0.03	0	0	0.03	0.03
Prdm16	0	0	0	0.02	0.03	0	0	0	0	0
